# Supplementary material for: An intact S-layer is advantageous to Clostridioides difficile within the host
Source: PLoS Pathog. 2023 Jun 29;19(6):e1011015. doi: 10.1371/journal.ppat.1011015 (PMC10310040; doi:10.1371/journal.ppat.1011015)
Supplement: S1 Spreadsheet — For differential comparisons, we used an A (R20291) versus B (FM2.5, FM2.5varA, FM2.5varB) model with no additional covariates. Differential expression values were generated using DESeq2 [64] (v1.24) and the processed data visualised using Searchlight [65]. DEG’s were determined as those genes with an absolute log2-fold cut-off of 1 (positive values for relative upregulated genes and negative values for relative downregulated genes) and -adjusted p value of 0.05. Functional and metabolic pathways were implied by interrogation of the WP numbers assigned using the C. difficile annotated genome (NC_013316.1). Data is also shown for comparisons between FM2.5 vs FM2.5varA, FM2.5 vs FM2.5varB and FM2.5varA vs FM2.5varB. (XLSX) [file ppat.1011015.s010.xlsx]

## Sheet: Differential Expression
COMPARISON	ID	PROTEIN_ID	CHROMOSOME	START	STOP	LOG2FOLD	P	P.ADJ	PRODUCT
R20291 vs FM2.5	GENE-CDR20291_RS16745	WP_003422115.1	NC_013316.1	3710707	3710910	6.49	1.5306e-05	0.000629902	alpha/beta-type small acid-soluble spore protein
R20291 vs FM2.5	GENE-CDR20291_RS13930	WP_003416009.1	NC_013316.1	3021346	3021567	4.32	0.000125801	0.00329458	alpha/beta-type small acid-soluble spore protein
R20291 vs FM2.5	GENE-CDR20291_RS13815	WP_009890891.1	NC_013316.1	2993791	2994660	2.01	0.000416599	0.00816118	AraC family transcriptional regulator
R20291 vs FM2.5	GENE-CDR20291_RS01070	WP_003434402.1	NC_013316.1	172790	175009	2.76	0.000109572	0.00297352	ATP-dependent RecD-like DNA helicase
R20291 vs FM2.5	GENE-CDR20291_RS10540	WP_009889969.1	NC_013316.1	2242631	2242924	2.78	4.71518e-06	0.000232347	autorepressor SdpR family transcription factor
R20291 vs FM2.5	GENE-CDR20291_RS03510	WP_003426867.1	NC_013316.1	733666	734055	1.55	0.000100506	0.0027676	BlaI/MecI/CopY family transcriptional regulator
R20291 vs FM2.5	GENE-CDR20291_RS11915	WP_004454560.1	NC_013316.1	2568402	2568779	1.31	0.00416076	0.045236	BlaI/MecI/CopY family transcriptional regulator
R20291 vs FM2.5	GENE-CDR20291_RS14800	WP_003439571.1	NC_013316.1	3246243	3247028	1.83	9.38221e-14	1.84928e-11	DeoR/GlpR family DNA-binding transcription regulator
R20291 vs FM2.5	GENE-CDR20291_RS04895	WP_003437044.1	NC_013316.1	1055402	1056136	3.55	5.55465e-06	0.000266359	GntR family transcriptional regulator
R20291 vs FM2.5	GENE-CDR20291_RS10640	WP_003424232.1	NC_013316.1	2262222	2262596	2.77	0.000121713	0.00321254	GntR family transcriptional regulator
R20291 vs FM2.5	GENE-CDR20291_RS16535	WP_009893892.1	NC_013316.1	3664348	3664809	1.86	0.00344449	0.0389717	MarR family transcriptional regulator
R20291 vs FM2.5	GENE-CDR20291_RS04460	WP_021407854.1	NC_013316.1	953056	953457	2.31	0.000714471	0.0123875	MarR family winged helix-turn-helix transcriptional regulator
R20291 vs FM2.5	GENE-CDR20291_RS02030	WP_003437587.1	NC_013316.1	375379	375744	1.94	0.000994895	0.0158548	metalloregulator ArsR/SmtB family transcription factor
R20291 vs FM2.5	GENE-CDR20291_RS13055	WP_003431027.1	NC_013316.1	2815097	2815912	4.85	2.33673e-09	2.18777e-07	PRD domain-containing protein
R20291 vs FM2.5	GENE-CDR20291_RS15900	WP_009891460.1	NC_013316.1	3512567	3513427	3.56	1.00181e-11	1.50071e-09	PRD domain-containing protein
R20291 vs FM2.5	GENE-CDR20291_RS02270	WP_009888215.1	NC_013316.1	432931	433767	3.14	4.60214e-13	8.20715e-11	PRD domain-containing protein
R20291 vs FM2.5	GENE-CDR20291_RS15430	WP_009891338.1	NC_013316.1	3392207	3393043	2.69	6.85127e-08	5.34542e-06	PRD domain-containing protein
R20291 vs FM2.5	GENE-CDR20291_RS18590	WP_009892210.1	NC_013316.1	4107080	4108201	1.62	0.000135488	0.00345172	replication initiation factor domain-containing protein
R20291 vs FM2.5	GENE-CDR20291_RS06025	WP_003438191.1	NC_013316.1	1302269	1302661	6.06	1.19808e-05	0.000534527	sigma-70 family RNA polymerase sigma factor
R20291 vs FM2.5	GENE-CDR20291_RS16680	WP_003422086.1	NC_013316.1	3696801	3697436	3.43	0.00044573	0.00855188	single-stranded DNA-binding protein
R20291 vs FM2.5	GENE-CDR20291_RS12315	WP_009890565.1	NC_013316.1	2650173	2651630	2.86	0.000131516	0.00339675	carbon starvation protein A
R20291 vs FM2.5	GENE-CDR20291_RS04990	WP_003437011.1	NC_013316.1	1078493	1079341	4.13	0.000458165	0.00870444	diguanylate cyclase
R20291 vs FM2.5	GENE-CDR20291_RS18585	WP_012816450.1	NC_013316.1	4105406	4106800	1.74	0.000285524	0.00618086	FtsK/SpoIIIE domain-containing protein
R20291 vs FM2.5	GENE-CDR20291_RS16850	WP_009891739.1	NC_013316.1	3735291	3735968	1.58	0.00234851	0.0301204	response regulator transcription factor
R20291 vs FM2.5	GENE-CDR20291_RS13510	WP_009890823.1	NC_013316.1	2921369	2923999	3.77	1.43101e-09	1.48865e-07	ADP-ribosylating binary toxin binding subunit CdtB
R20291 vs FM2.5	GENE-CDR20291_RS13505	WP_009890822.1	NC_013316.1	2919925	2921316	4	1.08351e-09	1.15935e-07	ADP-ribosylating binary toxin enzymatic subunit CdtA
R20291 vs FM2.5	GENE-CDR20291_RS03465	GENE-CDR20291_RS03465	NC_013316.1	724462	725141	1.65	0.00332269	0.0378221	glycosylating toxin anti-sigma factor TcdC
R20291 vs FM2.5	GENE-CDR20291_RS03460	WP_009892729.1	NC_013316.1	715995	724127	2.24	0.000470552	0.00881108	glycosylating toxin TcdA
R20291 vs FM2.5	GENE-CDR20291_RS03440	WP_009888442.1	NC_013316.1	707545	714645	4.14	5.47697e-05	0.00170927	glycosylating toxin TcdB
R20291 vs FM2.5	GENE-CDR20291_RS17180	WP_104732845.1	NC_013316.1	3807430	3809478	3.06	0.00273088	0.0333132	collagen-like exosporium glycoprotein BclA3
R20291 vs FM2.5	GENE-CDR20291_RS05225	WP_009888873.1	NC_013316.1	1139022	1140239	4.66	4.50542e-05	0.00149317	exosporium morphogenetic protein CdeC
R20291 vs FM2.5	GENE-CDR20291_RS08125	WP_009893169.1	NC_013316.1	1745413	1745907	5.63	2.15946e-05	0.000833728	exosporium morphogenetic protein CdeM
R20291 vs FM2.5	GENE-CDR20291_RS05790	WP_009888947.1	NC_013316.1	1254709	1255398	3.46	0.000375446	0.00764155	SpoIIIAH-like family protein
R20291 vs FM2.5	GENE-CDR20291_RS03120	WP_009888389.1	NC_013316.1	637745	637966	5.02	5.41718e-07	3.38122e-05	spore coat associated protein CotJA
R20291 vs FM2.5	GENE-CDR20291_RS12470	WP_003416732.1	NC_013316.1	2683104	2683313	4.72	0.000746582	0.0126514	spore coat associated protein CotJA
R20291 vs FM2.5	GENE-CDR20291_RS03125	WP_009888390.1	NC_013316.1	637966	638229	4.9	5.74144e-07	3.52487e-05	spore coat protein CotJB
R20291 vs FM2.5	GENE-CDR20291_RS12475	WP_004454698.1	NC_013316.1	2683313	2683579	4.6	0.000727288	0.012494	spore coat protein CotJB
R20291 vs FM2.5	GENE-CDR20291_RS08300	WP_003436448.1	NC_013316.1	1779512	1780429	3.15	0.000829856	0.0136908	spore coat/exosporium protein CotA
R20291 vs FM2.5	GENE-CDR20291_RS02870	WP_009888343.1	NC_013316.1	573701	574972	6.24	1.19894e-05	0.000534527	spore cortex-lytic germination protein SleC
R20291 vs FM2.5	GENE-CDR20291_RS18290	WP_003425996.1	NC_013316.1	4043628	4044287	2.69	0.00165487	0.0233868	stage II sporulation protein R
R20291 vs FM2.5	GENE-CDR20291_RS05755	WP_009888935.1	NC_013316.1	1250054	1251022	3.64	0.000221201	0.00505121	stage III sporulation protein AA
R20291 vs FM2.5	GENE-CDR20291_RS05760	WP_021360422.1	NC_013316.1	1251060	1251533	3.85	8.30889e-05	0.0023749	stage III sporulation protein AB
R20291 vs FM2.5	GENE-CDR20291_RS05780	WP_003438123.1	NC_013316.1	1253499	1254116	2.13	0.0023958	0.030622	stage III sporulation protein AF
R20291 vs FM2.5	GENE-CDR20291_RS05785	WP_009888945.1	NC_013316.1	1254128	1254682	3.83	0.00029104	0.00626405	stage III sporulation protein AG
R20291 vs FM2.5	GENE-CDR20291_RS13615	WP_004454943.1	NC_013316.1	2948073	2949548	3.6	0.00213609	0.0284647	stage IV sporulation protein A
R20291 vs FM2.5	GENE-CDR20291_RS04075	WP_003437476.1	NC_013316.1	871014	872027	2.49	0.00366829	0.0410082	stage V sporulation protein AD
R20291 vs FM2.5	GENE-CDR20291_RS17945	WP_009892063.1	NC_013316.1	3969161	3969700	3.58	0.00064711	0.0113776	stage V sporulation protein T
R20291 vs FM2.5	GENE-CDR20291_RS04170	WP_003437529.1	NC_013316.1	891405	891782	4.53	0.000134124	0.00344038	sulfite exporter TauE/SafE family protein
R20291 vs FM2.5	GENE-CDR20291_RS04175	WP_003437532.1	NC_013316.1	891782	892168	4.18	0.000616247	0.0110423	sulfite exporter TauE/SafE family protein
R20291 vs FM2.5	GENE-CDR20291_RS08095	WP_003436560.1	NC_013316.1	1736687	1737484	5.16	4.25782e-05	0.00143653	3D domain-containing protein
R20291 vs FM2.5	GENE-CDR20291_RS18285	WP_009892129.1	NC_013316.1	4043092	4043577	2.78	0.00269175	0.0330872	cell wall hydrolase
R20291 vs FM2.5	GENE-CDR20291_RS04420	WP_004454223.1	NC_013316.1	945513	946454	1.24	5.56675e-05	0.00172293	cell wall-binding protein Cwp25
R20291 vs FM2.5	GENE-CDR20291_RS14445	WP_009891046.1	NC_013316.1	3149667	3151244	1.37	0.00168363	0.0235934	cell wall-binding protein Cwp5
R20291 vs FM2.5	GENE-CDR20291_RS11265	WP_009890298.1	NC_013316.1	2406915	2408174	2.52	2.42366e-24	1.13457e-21	VanW family protein
R20291 vs FM2.5	GENE-CDR20291_RS07215	WP_003438668.1	NC_013316.1	1562014	1564242	1.73	0.00297364	0.0353532	YhgE/Pip domain-containing protein
R20291 vs FM2.5	GENE-CDR20291_RS13665	WP_009893689.1	NC_013316.1	2959745	2960677	2.61	0.00279147	0.0337227	YIEGIA family protein
R20291 vs FM2.5	GENE-CDR20291_RS10165	WP_009889894.1	NC_013316.1	2165625	2166257	3.2	0.000932683	0.0150556	OmpA family protein
R20291 vs FM2.5	GENE-CDR20291_RS03920	WP_009888554.1	NC_013316.1	832755	833495	1.14	0.000182215	0.00434646	OmpA family protein
R20291 vs FM2.5	GENE-CDR20291_RS01045	WP_003420729.1	NC_013316.1	167408	168427	4.88	1.89469e-05	0.000741617	rod shape-determining protein
R20291 vs FM2.5	GENE-CDR20291_RS03590	WP_003439135.1	NC_013316.1	753176	754579	4.13	0.000184639	0.00437642	AAA family ATPase
R20291 vs FM2.5	GENE-CDR20291_RS16175	WP_071587382.1	NC_013316.1	3581095	3582429	1.67	0.00199439	0.0268669	AAA family ATPase
R20291 vs FM2.5	GENE-CDR20291_RS04575	WP_009892816.1	NC_013316.1	976522	977409	4.47	2.50604e-07	1.61813e-05	ABC transporter
R20291 vs FM2.5	GENE-CDR20291_RS04590	WP_009888701.1	NC_013316.1	980108	980995	2.82	2.64864e-05	0.00100193	ABC transporter
R20291 vs FM2.5	GENE-CDR20291_RS10645	WP_009889998.1	NC_013316.1	2262602	2263456	2.25	0.000152756	0.0038138	ABC transporter ATP-binding protein
R20291 vs FM2.5	GENE-CDR20291_RS06595	WP_009892989.1	NC_013316.1	1426667	1427821	3.53	0.00135058	0.019835	amidase domain-containing protein
R20291 vs FM2.5	GENE-CDR20291_RS13015	WP_009893623.1	NC_013316.1	2804084	2806723	2.28	0.00287952	0.0345634	cation-translocating P-type ATPase
R20291 vs FM2.5	GENE-CDR20291_RS14640	WP_003431751.1	NC_013316.1	3204659	3205306	3.74	7.65702e-07	4.41162e-05	membrane protein
R20291 vs FM2.5	GENE-CDR20291_RS05630	WP_009892914.1	NC_013316.1	1222291	1223550	2.97	0.000395097	0.00782877	membrane protein
R20291 vs FM2.5	GENE-CDR20291_RS13045	WP_009893628.1	NC_013316.1	2812047	2813399	4.54	2.15166e-12	3.50347e-10	6-phospho-alpha-glucosidase
R20291 vs FM2.5	GENE-CDR20291_RS07010	WP_003438596.1	NC_013316.1	1516429	1517253	5	7.37644e-05	0.00215265	delta-lactam-biosynthetic de-N-acetylase
R20291 vs FM2.5	GENE-CDR20291_RS15890	WP_009893818.1	NC_013316.1	3509232	3510686	3.39	2.04057e-12	3.47361e-10	family 1 glycosylhydrolase
R20291 vs FM2.5	GENE-CDR20291_RS02265	WP_009888214.1	NC_013316.1	431441	432907	3.14	1.32326e-11	1.906e-09	family 1 glycosylhydrolase
R20291 vs FM2.5	GENE-CDR20291_RS04905	WP_009888769.1	NC_013316.1	1057378	1058127	3.09	0.000736698	0.0125979	glucosamine-6-phosphate deaminase
R20291 vs FM2.5	GENE-CDR20291_RS15780	WP_009893800.1	NC_013316.1	3480698	3482131	2.01	3.48268e-05	0.00123114	glycoside hydrolase family 1 protein
R20291 vs FM2.5	GENE-CDR20291_RS15395	WP_009893764.1	NC_013316.1	3384436	3385782	1.61	0.000741671	0.0126253	glycoside hydrolase family 55 protein
R20291 vs FM2.5	GENE-CDR20291_RS15390	WP_009893762.1	NC_013316.1	3383009	3384409	1.2	0.00251824	0.0317535	glycoside hydrolase family 55 protein
R20291 vs FM2.5	GENE-CDR20291_RS04900	WP_009888768.1	NC_013316.1	1056146	1057279	3.47	4.17146e-05	0.00142019	N-acetylglucosamine-6-phosphate deacetylase
R20291 vs FM2.5	GENE-CDR20291_RS11700	WP_003430452.1	NC_013316.1	2508789	2509460	2.52	0.00150816	0.0216401	N-acetylmannosamine-6-phosphate 2-epimerase
R20291 vs FM2.5	GENE-CDR20291_RS16785	WP_003432345.1	NC_013316.1	3720961	3721788	2.6	0.00201974	0.0271108	polysaccharide deacetylase family protein
R20291 vs FM2.5	GENE-CDR20291_RS13475	WP_009890812.1	NC_013316.1	2912878	2913657	2.33	0.00323922	0.0373195	polysaccharide deacetylase family protein
R20291 vs FM2.5	GENE-CDR20291_RS15415	WP_003432026.1	NC_013316.1	3388483	3389082	7.21	1.77417e-18	5.53689e-16	SIS domain-containing protein
R20291 vs FM2.5	GENE-CDR20291_RS17595	WP_009892003.1	NC_013316.1	3906506	3907669	1.44	0.00102402	0.0161132	SIS domain-containing protein
R20291 vs FM2.5	GENE-CDR20291_RS17590	WP_009892002.1	NC_013316.1	3905606	3906457	1.64	0.00101942	0.0161086	tagatose-bisphosphate aldolase subunit GatY
R20291 vs FM2.5	GENE-CDR20291_RS04780	WP_009892859.1	NC_013316.1	1026287	1028029	2.15	5.86722e-05	0.00180105	2-isopropylmalate synthase
R20291 vs FM2.5	GENE-CDR20291_RS09420	WP_003428627.1	NC_013316.1	2024195	2025208	2.08	0.000418241	0.00816118	3-deoxy-7-phosphoheptulonate synthase
R20291 vs FM2.5	GENE-CDR20291_RS08785	WP_009889640.1	NC_013316.1	1891569	1892963	2.97	0.00140828	0.0205214	YfcC family protein
R20291 vs FM2.5	GENE-CDR20291_RS15800	WP_009891435.1	NC_013316.1	3486620	3488011	2.04	0.00471765	0.0492134	YfcC family protein
R20291 vs FM2.5	GENE-CDR20291_RS12620	WP_003430880.1	NC_013316.1	2718383	2718922	3.89	2.15087e-07	1.41316e-05	2-oxoacid:acceptor oxidoreductase family protein
R20291 vs FM2.5	GENE-CDR20291_RS12630	WP_009890635.1	NC_013316.1	2719657	2720733	4.7	1.31746e-08	1.13506e-06	3-methyl-2-oxobutanoate dehydrogenase subunit VorB
R20291 vs FM2.5	GENE-CDR20291_RS12635	WP_003416663.1	NC_013316.1	2720762	2720959	5.62	1.41745e-07	1.04085e-05	4Fe-4S binding protein
R20291 vs FM2.5	GENE-CDR20291_RS11530	WP_009893520.1	NC_013316.1	2470410	2470628	2.79	0.00463131	0.0484476	4Fe-4S binding protein
R20291 vs FM2.5	GENE-CDR20291_RS15400	WP_009891334.1	NC_013316.1	3386150	3386824	1.67	1.74638e-07	1.18913e-05	4Fe-4S binding protein
R20291 vs FM2.5	GENE-CDR20291_RS03590	WP_003439135.1	NC_013316.1	753176	754579	4.13	0.000184639	0.00437642	AAA family ATPase
R20291 vs FM2.5	GENE-CDR20291_RS16175	WP_071587382.1	NC_013316.1	3581095	3582429	1.67	0.00199439	0.0268669	AAA family ATPase
R20291 vs FM2.5	GENE-CDR20291_RS09970	WP_003423932.1	NC_013316.1	2129586	2130635	5.6	3.48466e-05	0.00123114	ABC transporter substrate-binding protein
R20291 vs FM2.5	GENE-CDR20291_RS04580	WP_009892818.1	NC_013316.1	978218	979255	4.32	3.32141e-08	2.70406e-06	ABC transporter substrate-binding protein
R20291 vs FM2.5	GENE-CDR20291_RS04565	WP_009888696.1	NC_013316.1	974613	975635	3.81	4.01089e-06	0.000202984	ABC transporter substrate-binding protein
R20291 vs FM2.5	GENE-CDR20291_RS14965	WP_009891198.1	NC_013316.1	3285830	3286768	2.22	0.000377965	0.00765123	ABC transporter substrate-binding protein
R20291 vs FM2.5	GENE-CDR20291_RS13865	WP_009890902.1	NC_013316.1	3006063	3007241	4.1	1.49018e-05	0.000627049	acetyl-CoA C-acetyltransferase
R20291 vs FM2.5	GENE-CDR20291_RS01935	WP_009888152.1	NC_013316.1	355836	356813	2.23	4.57595e-05	0.00150324	biotin synthase BioB
R20291 vs FM2.5	GENE-CDR20291_RS15125	WP_009891255.1	NC_013316.1	3322433	3322978	2.19	0.00042059	0.00816118	biotin transporter BioY
R20291 vs FM2.5	GENE-CDR20291_RS12615	WP_009890632.1	NC_013316.1	2717168	2718226	6.11	1.99271e-10	2.26143e-08	butyrate kinase
R20291 vs FM2.5	GENE-CDR20291_RS14815	WP_009893738.1	NC_013316.1	3248642	3250156	1.95	1.47781e-10	1.7295e-08	D-alanine--poly(phosphoribitol) ligase
R20291 vs FM2.5	GENE-CDR20291_RS14805	WP_003422749.1	NC_013316.1	3247245	3247475	1.81	6.57683e-06	0.000304077	D-alanine--poly(phosphoribitol) ligase subunit DltC
R20291 vs FM2.5	GENE-CDR20291_RS14810	WP_009891152.1	NC_013316.1	3247494	3248642	1.85	3.48108e-08	2.77375e-06	D-alanyl-lipoteichoic acid biosynthesis protein DltB
R20291 vs FM2.5	GENE-CDR20291_RS14820	WP_009891156.1	NC_013316.1	3250277	3251467	2	1.43255e-14	2.98051e-12	D-alanyl-lipoteichoic acid biosynthesis protein DltD
R20291 vs FM2.5	GENE-CDR20291_RS02250	WP_003431421.1	NC_013316.1	427479	428411	2.22	0.000171936	0.00418117	D-aminoacyl-tRNA deacylase
R20291 vs FM2.5	GENE-CDR20291_RS13535	WP_009890830.1	NC_013316.1	2929826	2930668	1.56	1.62046e-05	0.000657505	DegV family protein
R20291 vs FM2.5	GENE-CDR20291_RS11270	WP_003433980.1	NC_013316.1	2408413	2409042	2.11	0.002218	0.0292479	endonuclease/exonuclease/phosphatase family protein
R20291 vs FM2.5	GENE-CDR20291_RS07465	WP_003420037.1	NC_013316.1	1617111	1617338	3.79	4.36892e-05	0.00146086	ferrous iron transport protein A
R20291 vs FM2.5	GENE-CDR20291_RS11580	WP_012816258.1	NC_013316.1	2481299	2482576	1.59	0.00104299	0.016275	GTPase HflX
R20291 vs FM2.5	GENE-CDR20291_RS13010	WP_009890715.1	NC_013316.1	2802923	2804026	1.69	7.0904e-05	0.00209083	histidinol-phosphate aminotransferase family protein
R20291 vs FM2.5	GENE-CDR20291_RS11445	WP_003433910.1	NC_013316.1	2448901	2449443	2.42	0.00242429	0.0308579	N-acetylmuramoyl-L-alanine amidase
R20291 vs FM2.5	GENE-CDR20291_RS17895	WP_009894026.1	NC_013316.1	3958314	3960206	1.67	0.00274199	0.0333401	oligoendopeptidase F
R20291 vs FM2.5	GENE-CDR20291_RS07025	WP_003438605.1	NC_013316.1	1521467	1523596	4.22	0.000161427	0.00397725	peroxiredoxin
R20291 vs FM2.5	GENE-CDR20291_RS12605	WP_009890629.1	NC_013316.1	2715019	2716227	5.38	2.05146e-09	2.02177e-07	PLP-dependent aminotransferase family protein
R20291 vs FM2.5	GENE-CDR20291_RS15420	WP_009891337.1	NC_013316.1	3389100	3390284	7.03	4.13074e-18	1.18997e-15	pyridoxal phosphate-dependent aminotransferase
R20291 vs FM2.5	GENE-CDR20291_RS14775	WP_003426696.1	NC_013316.1	3240553	3241140	2.28	0.00223163	0.0293244	rubrerythrin family protein
R20291 vs FM2.5	GENE-CDR20291_RS12625	WP_004454726.1	NC_013316.1	2718935	2719654	3.62	1.56432e-06	8.4904e-05	thiamine pyrophosphate-dependent enzyme
R20291 vs FM2.5	GENE-CDR20291_RS13810	WP_009890889.1	NC_013316.1	2992173	2993627	2.03	6.82902e-07	4.05947e-05	UDP-N-acetylmuramoyl-L-alanyl-D-glutamate--2%2C6-diaminopimelate ligase
R20291 vs FM2.5	GENE-CDR20291_RS13630	WP_004454949.1	NC_013316.1	2952660	2953799	1.31	0.00225462	0.02942	Xaa-Pro peptidase family protein
R20291 vs FM2.5	GENE-CDR20291_RS10020	WP_003435446.1	NC_013316.1	2138564	2139364	4.26	0.000102212	0.00279404	ABC transporter permease
R20291 vs FM2.5	GENE-CDR20291_RS16495	WP_009891640.1	NC_013316.1	3655638	3656666	1.81	0.0007195	0.0124172	ABC transporter permease
R20291 vs FM2.5	GENE-CDR20291_RS07575	WP_009893110.1	NC_013316.1	1643965	1645845	1.6	7.41499e-05	0.00215265	ABC transporter permease
R20291 vs FM2.5	GENE-CDR20291_RS12595	WP_009890624.1	NC_013316.1	2711694	2713157	1.74	0.000275546	0.00613693	alanine:cation symporter family protein
R20291 vs FM2.5	GENE-CDR20291_RS15765	WP_009891421.1	NC_013316.1	3475901	3477220	1.51	0.00397533	0.0437585	APC family permease
R20291 vs FM2.5	GENE-CDR20291_RS13625	WP_009890849.1	NC_013316.1	2951199	2952608	1.33	0.000864185	0.0141946	APC family permease
R20291 vs FM2.5	GENE-CDR20291_RS01240	WP_009888012.1	NC_013316.1	213342	214691	1.11	0.00106981	0.0165556	APC family permease
R20291 vs FM2.5	GENE-CDR20291_RS15895	WP_009891459.1	NC_013316.1	3510706	3512577	3.81	1.52236e-11	2.11157e-09	beta-glucoside-specific PTS transporter subunit IIABC
R20291 vs FM2.5	GENE-CDR20291_RS02260	WP_009892612.1	NC_013316.1	429576	431438	3.56	4.71137e-15	1.03789e-12	beta-glucoside-specific PTS transporter subunit IIABC
R20291 vs FM2.5	GENE-CDR20291_RS15785	WP_009891429.1	NC_013316.1	3482218	3484134	3.41	6.69913e-09	5.97339e-07	beta-glucoside-specific PTS transporter subunit IIABC
R20291 vs FM2.5	GENE-CDR20291_RS06120	WP_009889033.1	NC_013316.1	1319436	1320728	1.95	0.000142307	0.00360093	branched-chain amino acid transport system II carrier protein
R20291 vs FM2.5	GENE-CDR20291_RS04730	WP_003437125.1	NC_013316.1	1015555	1016421	4.95	1.25597e-05	0.000553364	cation diffusion facilitator family transporter
R20291 vs FM2.5	GENE-CDR20291_RS04455	WP_009888665.1	NC_013316.1	952655	953053	1.91	0.00176164	0.0243444	HsmA family protein
R20291 vs FM2.5	GENE-CDR20291_RS14960	WP_009891196.1	NC_013316.1	3284689	3285702	1.88	0.000372298	0.00761889	iron ABC transporter permease
R20291 vs FM2.5	GENE-CDR20291_RS11045	WP_009893448.1	NC_013316.1	2357242	2358588	1.17	3.25492e-05	0.00117208	MATE family efflux transporter
R20291 vs FM2.5	GENE-CDR20291_RS12600	WP_009890626.1	NC_013316.1	2713733	2714995	3.45	1.914e-07	1.27999e-05	MFS transporter
R20291 vs FM2.5	GENE-CDR20291_RS11540	WP_003433880.1	NC_013316.1	2471867	2473297	1.89	0.00191894	0.0260378	MFS transporter
R20291 vs FM2.5	GENE-CDR20291_RS04280	WP_009888620.1	NC_013316.1	914373	915560	1.82	6.41795e-05	0.00193833	MFS transporter
R20291 vs FM2.5	GENE-CDR20291_RS11040	WP_009890237.1	NC_013316.1	2355420	2356796	1.47	0.00285857	0.0344223	NCS2 family permease
R20291 vs FM2.5	GENE-CDR20291_RS15410	WP_009891336.1	NC_013316.1	3387989	3388459	7.04	2.30771e-15	5.76158e-13	PTS glucose transporter subunit IIA
R20291 vs FM2.5	GENE-CDR20291_RS13060	WP_009890720.1	NC_013316.1	2815933	2816415	4.46	3.74143e-13	7.00582e-11	PTS glucose transporter subunit IIA
R20291 vs FM2.5	GENE-CDR20291_RS15520	WP_009891360.1	NC_013316.1	3415309	3415617	2.26	0.00150814	0.0216401	PTS sugar transporter subunit IIB
R20291 vs FM2.5	GENE-CDR20291_RS01090	WP_003425440.1	NC_013316.1	178513	178839	1.07	0.00142926	0.0206663	PTS sugar transporter subunit IIB
R20291 vs FM2.5	GENE-CDR20291_RS15515	WP_009893774.1	NC_013316.1	3413874	3415220	3.73	1.50687e-07	1.08477e-05	PTS sugar transporter subunit IIC
R20291 vs FM2.5	GENE-CDR20291_RS15425	WP_009893767.1	NC_013316.1	3390277	3391854	7	1.42943e-17	3.82372e-15	PTS transporter subunit EIIC
R20291 vs FM2.5	GENE-CDR20291_RS13050	WP_009890719.1	NC_013316.1	2813496	2815046	4.48	5.38337e-11	6.50346e-09	PTS transporter subunit EIIC
R20291 vs FM2.5	GENE-CDR20291_RS02640	WP_003417824.1	NC_013316.1	517356	517676	2.36	1.65738e-05	0.000660309	quaternary ammonium compound efflux SMR transporter SugE
R20291 vs FM2.5	GENE-CDR20291_RS03915	WP_009888553.1	NC_013316.1	831946	832734	1.5	4.94348e-05	0.00156893	flagellar motor protein
R20291 vs FM2.5	GENE-CDR20291_RS12850	WP_009890681.1	NC_013316.1	2766705	2767658	3.01	0.000808394	0.0133957	GPR endopeptidase
R20291 vs FM2.5	GENE-CDR20291_RS15925	GENE-CDR20291_RS15925	NC_013316.1	3518042	3518255	3.04	0.00451024	0.0474746	tRNA wybutosine-synthesizing protein 3-like protein
R20291 vs FM2.5	GENE-CDR20291_RS09120	WP_009889730.1	NC_013316.1	1960643	1961446	1.09	0.00175948	0.0243444	amino acid ABC transporter substrate-binding protein
R20291 vs FM2.5	GENE-CDR20291_RS15115	WP_009893750.1	NC_013316.1	3319870	3321261	1.58	0.000575668	0.0104149	AMP-binding protein
R20291 vs FM2.5	GENE-CDR20291_RS10155	WP_003435382.1	NC_013316.1	2163506	2164105	5.55	7.15383e-06	0.00032672	ATP-binding cassette domain-containing protein
R20291 vs FM2.5	GENE-CDR20291_RS04570	WP_009892814.1	NC_013316.1	975766	976521	4.9	7.609e-08	5.81545e-06	ATP-binding cassette domain-containing protein
R20291 vs FM2.5	GENE-CDR20291_RS04585	WP_009888699.1	NC_013316.1	979352	980107	3.66	1.53519e-07	1.08477e-05	ATP-binding cassette domain-containing protein
R20291 vs FM2.5	GENE-CDR20291_RS17005	WP_009891772.1	NC_013316.1	3770197	3771276	2.64	0.00397404	0.0437585	ATP-binding protein
R20291 vs FM2.5	GENE-CDR20291_RS12610	WP_004454723.1	NC_013316.1	2716257	2717150	5.75	1.71059e-09	1.73139e-07	bifunctional enoyl-CoA hydratase/phosphate acetyltransferase
R20291 vs FM2.5	GENE-CDR20291_RS03995	WP_009892772.1	NC_013316.1	855552	856547	2.44	0.00267265	0.0330872	calcium/sodium antiporter
R20291 vs FM2.5	GENE-CDR20291_RS15105	WP_003429956.1	NC_013316.1	3318326	3318916	2.71	0.000753629	0.0127132	dipicolinate synthase subunit B
R20291 vs FM2.5	GENE-CDR20291_RS15110	WP_009891250.1	NC_013316.1	3318919	3319794	4.18	1.90107e-05	0.000741617	dipicolinate synthase subunit DpsA
R20291 vs FM2.5	GENE-CDR20291_RS19085	GENE-CDR20291_RS19085	NC_013316.1	401212	402312	4.88	3.75233e-05	0.00130116	DNRLRE domain-containing protein
R20291 vs FM2.5	GENE-CDR20291_RS09480	WP_079754356.1	NC_013316.1	2039167	2040708	3.05	0.00184987	0.0254697	DUF11 domain-containing protein
R20291 vs FM2.5	GENE-CDR20291_RS14565	WP_003422812.1	NC_013316.1	3188740	3189063	4.01	0.000418735	0.00816118	DUF1540 domain-containing protein
R20291 vs FM2.5	GENE-CDR20291_RS12325	WP_003430798.1	NC_013316.1	2652341	2652649	2.6	0.00234151	0.0301204	DUF1540 domain-containing protein
R20291 vs FM2.5	GENE-CDR20291_RS15405	WP_009891335.1	NC_013316.1	3386886	3387632	2.1	9.33875e-12	1.45723e-09	DUF2087 domain-containing protein
R20291 vs FM2.5	GENE-CDR20291_RS07440	WP_009893096.1	NC_013316.1	1608732	1609628	1.57	0.00433416	0.0463755	DUF2520 domain-containing protein
R20291 vs FM2.5	GENE-CDR20291_RS07420	WP_009893094.1	NC_013316.1	1604724	1605638	3.27	0.000383129	0.00771408	DUF2935 domain-containing protein
R20291 vs FM2.5	GENE-CDR20291_RS18375	WP_009892159.1	NC_013316.1	4058370	4059113	3.01	0.00157166	0.022295	DUF3298 and DUF4163 domain-containing protein
R20291 vs FM2.5	GENE-CDR20291_RS18205	WP_003427633.1	NC_013316.1	4025048	4025239	2.92	0.00445667	0.047189	DUF378 domain-containing protein
R20291 vs FM2.5	GENE-CDR20291_RS14330	WP_009891020.1	NC_013316.1	3120861	3121331	2.33	0.00203901	0.0272718	DUF4358 domain-containing protein
R20291 vs FM2.5	GENE-CDR20291_RS09495	WP_009891897.1	NC_013316.1	2041094	2042116	3	0.0022703	0.0295218	DUF6017 domain-containing protein
R20291 vs FM2.5	GENE-CDR20291_RS19100	WP_009888374.1	NC_013316.1	618722	619213	1.74	0.000624149	0.0111307	EAL domain-containing protein
R20291 vs FM2.5	GENE-CDR20291_RS15770	WP_009891423.1	NC_013316.1	3477261	3477998	2.12	8.21533e-05	0.00236665	gamma-glutamyl-gamma-aminobutyrate hydrolase family protein
R20291 vs FM2.5	GENE-CDR20291_RS13820	WP_009893709.1	NC_013316.1	2994874	2996946	3.48	3.8692e-07	2.45596e-05	glucose-specific PTS transporter subunit IIBC
R20291 vs FM2.5	GENE-CDR20291_RS17185	WP_009891817.1	NC_013316.1	3809545	3810621	3.88	0.00168839	0.0235934	glycosyltransferase family 2 protein
R20291 vs FM2.5	GENE-CDR20291_RS03515	WP_009888463.1	NC_013316.1	734800	735270	1.25	0.00370588	0.0413051	glyoxalase
R20291 vs FM2.5	GENE-CDR20291_RS16190	WP_009891540.1	NC_013316.1	3583525	3583725	4.99	1.16131e-06	6.49121e-05	helix-turn-helix domain-containing protein
R20291 vs FM2.5	GENE-CDR20291_RS02245	WP_003434848.1	NC_013316.1	426842	427393	2.11	0.000463556	0.00872371	helix-turn-helix domain-containing protein
R20291 vs FM2.5	GENE-CDR20291_RS05965	WP_009888992.1	NC_013316.1	1289872	1290543	1.3	0.0031323	0.03643	helix-turn-helix domain-containing protein
R20291 vs FM2.5	GENE-CDR20291_RS13040	WP_009893626.1	NC_013316.1	2811158	2811916	2.53	2.7945e-10	3.07805e-08	helix-turn-helix transcriptional regulator
R20291 vs FM2.5	GENE-CDR20291_RS10030	WP_009889863.1	NC_013316.1	2141485	2141661	20.38	8.55144e-08	6.40503e-06	hypothetical protein
R20291 vs FM2.5	GENE-CDR20291_RS05190	WP_009888870.1	NC_013316.1	1134836	1135042	7.41	1.6842e-07	1.16802e-05	hypothetical protein
R20291 vs FM2.5	GENE-CDR20291_RS05210	WP_009888872.1	NC_013316.1	1137029	1137427	6.19	2.88605e-05	0.00105667	hypothetical protein
R20291 vs FM2.5	GENE-CDR20291_RS13925	WP_003416012.1	NC_013316.1	3020987	3021157	5.93	1.63279e-05	0.000657505	hypothetical protein
R20291 vs FM2.5	GENE-CDR20291_RS10220	WP_003435332.1	NC_013316.1	2175860	2176306	5.57	9.86039e-05	0.00273535	hypothetical protein
R20291 vs FM2.5	GENE-CDR20291_RS05195	WP_003418911.1	NC_013316.1	1135224	1135403	5.57	0.000762557	0.0127633	hypothetical protein
R20291 vs FM2.5	GENE-CDR20291_RS05200	WP_003428556.1	NC_013316.1	1135437	1135637	5.21	0.000910224	0.0147608	hypothetical protein
R20291 vs FM2.5	GENE-CDR20291_RS10160	WP_009889892.1	NC_013316.1	2164274	2165632	4.69	0.000681831	0.011932	hypothetical protein
R20291 vs FM2.5	GENE-CDR20291_RS05185	WP_003428561.1	NC_013316.1	1134363	1134788	4.24	0.000220687	0.00505121	hypothetical protein
R20291 vs FM2.5	GENE-CDR20291_RS19155	WP_012816202.1	NC_013316.1	2061695	2062177	4.14	0.00298686	0.0353981	hypothetical protein
R20291 vs FM2.5	GENE-CDR20291_RS11275	WP_003424559.1	NC_013316.1	2409235	2409396	3.68	0.000280535	0.00613693	hypothetical protein
R20291 vs FM2.5	GENE-CDR20291_RS18060	WP_009892085.1	NC_013316.1	3996311	3997582	3.57	0.000361382	0.00743613	hypothetical protein
R20291 vs FM2.5	GENE-CDR20291_RS16185	WP_003433761.1	NC_013316.1	3583207	3583521	3.5	2.90619e-05	0.00105667	hypothetical protein
R20291 vs FM2.5	GENE-CDR20291_RS10590	WP_003435203.1	NC_013316.1	2252218	2252517	3.5	0.000198089	0.00463653	hypothetical protein
R20291 vs FM2.5	GENE-CDR20291_RS17730	WP_224213941.1	NC_013316.1	3931550	3931975	3.49	0.000281856	0.00613693	hypothetical protein
R20291 vs FM2.5	GENE-CDR20291_RS13660	WP_004454951.1	NC_013316.1	2959543	2959743	3.4	0.00127625	0.0188171	hypothetical protein
R20291 vs FM2.5	GENE-CDR20291_RS13775	WP_009890875.1	NC_013316.1	2982224	2982571	3.39	0.000975146	0.0156065	hypothetical protein
R20291 vs FM2.5	GENE-CDR20291_RS05455	WP_003419035.1	NC_013316.1	1188357	1188956	3.36	0.00117509	0.0177448	hypothetical protein
R20291 vs FM2.5	GENE-CDR20291_RS09870	WP_010826392.1	NC_013316.1	2107155	2107814	3.35	0.000872702	0.0142719	hypothetical protein
R20291 vs FM2.5	GENE-CDR20291_RS14560	WP_009891078.1	NC_013316.1	3187908	3188537	3.22	0.000385342	0.00771714	hypothetical protein
R20291 vs FM2.5	GENE-CDR20291_RS12840	WP_009890680.1	NC_013316.1	2765386	2765637	2.99	0.0030407	0.0359225	hypothetical protein
R20291 vs FM2.5	GENE-CDR20291_RS03885	WP_009892768.1	NC_013316.1	825201	825713	2.62	3.10328e-08	2.58262e-06	hypothetical protein
R20291 vs FM2.5	GENE-CDR20291_RS09000	WP_003430242.1	NC_013316.1	1935588	1935821	2.41	0.000483115	0.00895677	hypothetical protein
R20291 vs FM2.5	GENE-CDR20291_RS16180	WP_009891538.1	NC_013316.1	3582442	3583185	2.37	1.26303e-06	6.95595e-05	hypothetical protein
R20291 vs FM2.5	GENE-CDR20291_RS17655	WP_012816430.1	NC_013316.1	3920112	3920855	2.07	2.64383e-05	0.00100193	hypothetical protein
R20291 vs FM2.5	GENE-CDR20291_RS04910	WP_160743638.1	NC_013316.1	1058302	1058574	1.89	0.000309569	0.00654992	hypothetical protein
R20291 vs FM2.5	GENE-CDR20291_RS14285	WP_009891012.1	NC_013316.1	3109677	3110342	1.76	0.00404682	0.0443139	hypothetical protein
R20291 vs FM2.5	GENE-CDR20291_RS17665	WP_012816431.1	NC_013316.1	3921309	3921851	1.72	0.00109846	0.0169289	hypothetical protein
R20291 vs FM2.5	GENE-CDR20291_RS14790	WP_009891149.1	NC_013316.1	3242876	3243697	1.62	0.00424436	0.0455448	hypothetical protein
R20291 vs FM2.5	GENE-CDR20291_RS08220	WP_009889494.1	NC_013316.1	1765129	1766373	1.43	0.00105834	0.0164459	hypothetical protein
R20291 vs FM2.5	GENE-CDR20291_RS08875	WP_009889672.1	NC_013316.1	1908348	1908602	1.02	0.000121811	0.00321254	hypothetical protein
R20291 vs FM2.5	GENE-CDR20291_RS16790	WP_009891715.1	NC_013316.1	3721836	3723272	4.25	0.000116754	0.00312317	iron hydrogenase
R20291 vs FM2.5	GENE-CDR20291_RS01940	WP_012815988.1	NC_013316.1	357032	358054	1.35	0.000260187	0.00583474	LacI family transcriptional regulator
R20291 vs FM2.5	GENE-CDR20291_RS06570	WP_009889121.1	NC_013316.1	1421802	1422509	1.92	0.000447575	0.00855188	lantibiotic protection ABC transporter ATP-binding protein
R20291 vs FM2.5	GENE-CDR20291_RS18895	WP_009892302.1	NC_013316.1	4162576	4164039	4.02	4.75113e-05	0.00153559	M1 family metallopeptidase
R20291 vs FM2.5	GENE-CDR20291_RS14645	WP_009891103.1	NC_013316.1	3205320	3206492	4.25	1.79226e-06	9.5886e-05	M20 family metallopeptidase
R20291 vs FM2.5	GENE-CDR20291_RS03130	WP_003418062.1	NC_013316.1	638291	638863	4.11	1.50817e-05	0.000627566	manganese catalase family protein
R20291 vs FM2.5	GENE-CDR20291_RS12480	WP_003416728.1	NC_013316.1	2683608	2684180	3.79	0.00138549	0.0202682	manganese catalase family protein
R20291 vs FM2.5	GENE-CDR20291_RS08050	WP_009889448.1	NC_013316.1	1726872	1727549	3.15	0.00324864	0.0373195	manganese catalase family protein
R20291 vs FM2.5	GENE-CDR20291_RS09260	WP_009889757.1	NC_013316.1	1987902	1988792	1.07	0.000703384	0.012252	MBL fold metallo-hydrolase
R20291 vs FM2.5	GENE-CDR20291_RS09585	WP_104732839.1	NC_013316.1	2054070	2055515	1.57	0.00225219	0.02942	MobA/MobL family protein
R20291 vs FM2.5	GENE-CDR20291_RS15510	WP_009891359.1	NC_013316.1	3412544	3413641	2.83	6.48593e-05	0.00194318	MupG family TIM beta-alpha barrel fold protein
R20291 vs FM2.5	GENE-CDR20291_RS02430	WP_009888277.1	NC_013316.1	469399	470463	1.76	0.000240799	0.00546541	ornithine racemase Orr
R20291 vs FM2.5	GENE-CDR20291_RS03015	WP_009888365.1	NC_013316.1	607566	607886	1.48	0.000280574	0.00613693	PadR family transcriptional regulator
R20291 vs FM2.5	GENE-CDR20291_RS09500	WP_009891896.1	NC_013316.1	2042118	2042603	4.8	0.000116702	0.00312317	PcfB family protein
R20291 vs FM2.5	GENE-CDR20291_RS03010	WP_009888364.1	NC_013316.1	606868	607554	1.26	0.000334142	0.00695201	permease prefix domain 1-containing protein
R20291 vs FM2.5	GENE-CDR20291_RS15025	WP_009891219.1	NC_013316.1	3298636	3299685	1.58	0.00460144	0.04827	putative 2-aminoethylphosphonate ABC transporter substrate-binding protein
R20291 vs FM2.5	GENE-CDR20291_RS10985	WP_009890234.1	NC_013316.1	2343519	2344019	1.84	0.000460208	0.00870444	QueT transporter family protein
R20291 vs FM2.5	GENE-CDR20291_RS10535	WP_009889968.1	NC_013316.1	2242009	2242650	2.45	0.000143293	0.00360157	SdpI family protein
R20291 vs FM2.5	GENE-CDR20291_RS11050	WP_009893453.1	NC_013316.1	2358666	2360060	1.21	0.00364104	0.0408255	SLC13 family permease
R20291 vs FM2.5	GENE-CDR20291_RS15120	WP_009891252.1	NC_013316.1	3321265	3322401	1.56	0.0019162	0.0260378	thiolase family protein
R20291 vs FM2.5	GENE-CDR20291_RS13035	WP_004454804.1	NC_013316.1	2810392	2811111	2.07	2.50896e-09	2.29172e-07	transglutaminase-like domain-containing protein
R20291 vs FM2.5	GENE-CDR20291_RS12710	WP_009890653.1	NC_013316.1	2735186	2735422	5.25	0.00113183	0.0172687	YabP/YqfC family sporulation protein
R20291 vs FM2.5	GENE-CDR20291_RS18560	WP_009892197.1	NC_013316.1	4102709	4103092	3.42	0.0035274	0.0397895	YdcP family protein
R20291 vs FM2.5	GENE-CDR20291_RS14805	WP_003422749.1	NC_013316.1	3247245	3247475	1.81	6.57683e-06	0.000304077	D-alanine--poly(phosphoribitol) ligase subunit DltC
R20291 vs FM2.5	GENE-CDR20291_RS06925	WP_003429356.1	NC_013316.1	1497036	1497464	2.97	0.00104152	0.016275	DMT family transporter
R20291 vs FM2.5	GENE-CDR20291_RS06805	WP_003419730.1	NC_013316.1	1469010	1469900	1.28	0.000519064	0.0095289	DMT family transporter
R20291 vs FM2.5	GENE-CDR20291_RS02255	WP_003427784.1	NC_013316.1	428466	429329	2	0.000488356	0.00900933	EamA family transporter
R20291 vs FM2.5	GENE-CDR20291_RS06575	WP_009889122.1	NC_013316.1	1422511	1423227	1.85	0.000325681	0.00682585	lantibiotic immunity ABC transporter MutE/EpiE family permease subunit
R20291 vs FM2.5	GENE-CDR20291_RS06580	WP_009889124.1	NC_013316.1	1423229	1423987	1.47	5.61879e-06	0.000266359	lantibiotic immunity ABC transporter MutG family permease subunit
R20291 vs FM2.5	GENE-CDR20291_RS13825	WP_009890895.1	NC_013316.1	2997249	2998091	1.81	6.39213e-06	0.000299231	PRD domain-containing protein
R20291 vs FM2.5	GENE-CDR20291_RS14635	WP_003426630.1	NC_013316.1	3204148	3204657	2.89	1.2956e-05	0.000557703	YjiG family protein
R20291 vs FM2.5	GENE-CDR20291_RS05385	WP_009888900.1	NC_013316.1	1172654	1173520	-1.78	0.00142195	0.0206403	AraC family transcriptional regulator
R20291 vs FM2.5	GENE-CDR20291_RS00375	WP_003425587.1	NC_013316.1	40706	41170	-1.4	0.000296196	0.00630259	CtsR family transcriptional regulator
R20291 vs FM2.5	GENE-CDR20291_RS15000	WP_003426754.1	NC_013316.1	3291934	3292638	-2.45	4.35344e-19	1.48215e-16	GntR family transcriptional regulator
R20291 vs FM2.5	GENE-CDR20291_RS11605	WP_003423377.1	NC_013316.1	2489453	2489791	-2.32	4.75643e-05	0.00153559	helix-turn-helix domain-containing protein
R20291 vs FM2.5	GENE-CDR20291_RS11610	WP_003433853.1	NC_013316.1	2489792	2490130	-2.43	4.54395e-06	0.000226894	helix-turn-helix domain-containing protein
R20291 vs FM2.5	GENE-CDR20291_RS12905	WP_009890693.1	NC_013316.1	2777259	2778098	-3.36	2.18335e-09	2.09658e-07	3D domain-containing protein
R20291 vs FM2.5	GENE-CDR20291_RS14350	WP_009891024.1	NC_013316.1	3125014	3127125	-2.1	1.33358e-08	1.13506e-06	cell wall-binding glycosyl-hydrolase Cwp19
R20291 vs FM2.5	GENE-CDR20291_RS14505	WP_009891065.1	NC_013316.1	3176884	3178287	-2.2	3.02311e-06	0.000157244	cell wall-binding protein Cwp9
R20291 vs FM2.5	GENE-CDR20291_RS11495	WP_003433893.1	NC_013316.1	2461634	2463076	-2.04	3.87189e-15	9.06264e-13	cell wall-binding repeat-containing protein
R20291 vs FM2.5	GENE-CDR20291_RS02685	GENE-CDR20291_RS02685	NC_013316.1	525480	528608	-4.27	3.99382e-11	4.98562e-09	cell wall-binding repeat-containing protein (cwpV)
R20291 vs FM2.5	GENE-CDR20291_RS06930	WP_003429358.1	NC_013316.1	1497531	1498199	-1.11	0.000640423	0.0113131	diphthine--ammonia ligase
R20291 vs FM2.5	GENE-CDR20291_RS08210	WP_003430011.1	NC_013316.1	1763821	1764009	-1.97	0.00112293	0.0172351	ferredoxin
R20291 vs FM2.5	GENE-CDR20291_RS05750	WP_009892926.1	NC_013316.1	1247845	1249830	-1.11	0.00412325	0.0450192	fructose-bisphosphatase class III
R20291 vs FM2.5	GENE-CDR20291_RS14985	WP_009891206.1	NC_013316.1	3288701	3290011	-2.8	1.70808e-27	9.13823e-25	6-phospho-beta-glucosidase
R20291 vs FM2.5	GENE-CDR20291_RS14980	WP_009891205.1	NC_013316.1	3287944	3288675	-2.83	2.40672e-33	1.80264e-30	chitin disaccharide deacetylase
R20291 vs FM2.5	GENE-CDR20291_RS08200	WP_003436514.1	NC_013316.1	1762136	1763044	-1.67	0.000247616	0.00558627	cysteine synthase A
R20291 vs FM2.5	GENE-CDR20291_RS14145	WP_009890977.1	NC_013316.1	3076510	3077754	-1.59	5.86661e-07	3.54362e-05	serine hydroxymethyltransferase
R20291 vs FM2.5	GENE-CDR20291_RS08205	WP_009889486.1	NC_013316.1	1763071	1763661	-1.65	0.000481174	0.00895677	serine O-acetyltransferase
R20291 vs FM2.5	GENE-CDR20291_RS11435	WP_009890358.1	NC_013316.1	2446082	2446846	-1.15	0.000910481	0.0147608	alpha/beta hydrolase
R20291 vs FM2.5	GENE-CDR20291_RS01330	WP_003434503.1	NC_013316.1	236834	237856	-1.95	2.41207e-06	0.000127228	C40 family peptidase
R20291 vs FM2.5	GENE-CDR20291_RS14355	WP_003426490.1	NC_013316.1	3127427	3128134	-3.35	1.00026e-37	1.24866e-34	C40 family peptidase
R20291 vs FM2.5	GENE-CDR20291_RS12485	WP_009890599.1	NC_013316.1	2684414	2685604	-5.2	9.52848e-69	3.56842e-65	C40 family peptidase
R20291 vs FM2.5	GENE-CDR20291_RS02635	WP_009888316.1	NC_013316.1	516147	516974	-1.07	0.000766819	0.0127633	carbon-nitrogen hydrolase family protein
R20291 vs FM2.5	GENE-CDR20291_RS11600	WP_003423380.1	NC_013316.1	2488200	2488766	-1.09	0.00421032	0.04544	carbonic anhydrase
R20291 vs FM2.5	GENE-CDR20291_RS12955	WP_009890705.1	NC_013316.1	2787256	2788617	-1.27	0.000158543	0.00393208	M20 family metallopeptidase
R20291 vs FM2.5	GENE-CDR20291_RS02750	WP_009888328.1	NC_013316.1	548774	549520	-1.08	0.00101259	0.0160685	MBL fold metallo-hydrolase
R20291 vs FM2.5	GENE-CDR20291_RS12940	WP_003416512.1	NC_013316.1	2784433	2784750	-1.38	0.00219784	0.0290845	PTS fructose transporter subunit IIB
R20291 vs FM2.5	GENE-CDR20291_RS12935	WP_009890699.1	NC_013316.1	2783146	2784408	-1.41	0.00123746	0.0185372	PTS fructose transporter subunit IIC
R20291 vs FM2.5	GENE-CDR20291_RS14975	WP_003422696.1	NC_013316.1	3287614	3287931	-2.73	3.99949e-36	3.74452e-33	PTS lactose/cellobiose transporter subunit IIA
R20291 vs FM2.5	GENE-CDR20291_RS14995	WP_003422688.1	NC_013316.1	3291423	3291734	-2.87	3.025e-11	4.04594e-09	PTS sugar transporter subunit IIB
R20291 vs FM2.5	GENE-CDR20291_RS14990	WP_003439696.1	NC_013316.1	3290088	3291401	-4.23	8.41491e-31	5.25231e-28	PTS transporter subunit EIIC
R20291 vs FM2.5	GENE-CDR20291_RS16250	WP_003433741.1	NC_013316.1	3592517	3593344	-1.02	0.000202575	0.00469126	AIM24 family protein
R20291 vs FM2.5	GENE-CDR20291_RS03110	WP_009888387.1	NC_013316.1	635359	636672	-1.11	1.41848e-05	0.00060366	DUF3440 domain-containing protein
R20291 vs FM2.5	GENE-CDR20291_RS19095	WP_225548973.1	NC_013316.1	528624	528968	-4.27	3.59902e-11	4.6477e-09	FIVAR domain-containing protein
R20291 vs FM2.5	GENE-CDR20291_RS15365	WP_012816360.1	NC_013316.1	3377286	3378158	-1.47	0.00270031	0.0330872	GRP family sugar transporter
R20291 vs FM2.5	GENE-CDR20291_RS05055	WP_009892872.1	NC_013316.1	1098058	1099971	-1.01	4.90717e-05	0.00156893	hypothetical protein
R20291 vs FM2.5	GENE-CDR20291_RS02860	WP_009888342.1	NC_013316.1	570972	571382	-1.87	7.05504e-07	4.1283e-05	hypothetical protein
R20291 vs FM2.5	GENE-CDR20291_RS11490	WP_009890367.1	NC_013316.1	2461239	2461592	-2.25	6.86888e-22	2.85822e-19	hypothetical protein
R20291 vs FM2.5	GENE-CDR20291_RS16660	WP_009893909.1	NC_013316.1	3692329	3693636	-3	3.37902e-06	0.000173348	L-serine ammonia-lyase%2C iron-sulfur-dependent%2C subunit alpha
R20291 vs FM2.5	GENE-CDR20291_RS09210	WP_009889752.1	NC_013316.1	1978484	1979440	-1.01	6.01807e-05	0.00183233	L-threonine 3-dehydrogenase
R20291 vs FM2.5	GENE-CDR20291_RS05050	WP_041160444.1	NC_013316.1	1095818	1097830	-2.5	2.79159e-19	1.04545e-16	N-acetylmuramoyl-L-alanine amidase
R20291 vs FM2.5	GENE-CDR20291_RS14435	WP_009891045.1	NC_013316.1	3145768	3147792	-3.13	4.10787e-51	7.69199e-48	N-acetylmuramoyl-L-alanine amidase
R20291 vs FM2.5	GENE-CDR20291_RS03115	WP_009888388.1	NC_013316.1	636690	637226	-1.08	6.69137e-05	0.00198882	ParB/RepB/Spo0J family partition protein
R20291 vs FM2.5	GENE-CDR20291_RS15590	WP_009891378.1	NC_013316.1	3430574	3431911	-1.08	8.64386e-07	4.90474e-05	xylose isomerase
R20291 vs FM2.5	GENE-CDR20291_RS15595	WP_012816371.1	NC_013316.1	3432007	3433557	-1.15	0.00293298	0.0350927	xylulokinase
R20291 vs FM2.5varA	GENE-CDR20291_RS13055	WP_003431027.1	NC_013316.1	2815097	2815912	4.63	1.09878e-08	2.18649e-06	PRD domain-containing protein
R20291 vs FM2.5varA	GENE-CDR20291_RS15430	WP_009891338.1	NC_013316.1	3392207	3393043	2.7	6.04298e-08	9.83954e-06	PRD domain-containing protein
R20291 vs FM2.5varA	GENE-CDR20291_RS15900	WP_009891460.1	NC_013316.1	3512567	3513427	2.55	9.54542e-07	0.000132399	PRD domain-containing protein
R20291 vs FM2.5varA	GENE-CDR20291_RS02270	WP_009888215.1	NC_013316.1	432931	433767	2.4	2.18785e-08	3.90167e-06	PRD domain-containing protein
R20291 vs FM2.5varA	GENE-CDR20291_RS13825	WP_009890895.1	NC_013316.1	2997249	2998091	2.29	1.1093e-08	2.18649e-06	PRD domain-containing protein
R20291 vs FM2.5varA	GENE-CDR20291_RS10540	WP_009889969.1	NC_013316.1	2242631	2242924	2.17	0.000341689	0.0316331	autorepressor SdpR family transcription factor
R20291 vs FM2.5varA	GENE-CDR20291_RS15400	WP_009891334.1	NC_013316.1	3386150	3386824	1.58	6.65963e-07	9.59242e-05	4Fe-4S binding protein
R20291 vs FM2.5varA	GENE-CDR20291_RS14640	WP_003431751.1	NC_013316.1	3204659	3205306	2.85	0.000145669	0.0155866	membrane protein
R20291 vs FM2.5varA	GENE-CDR20291_RS12600	WP_009890626.1	NC_013316.1	2713733	2714995	2.36	0.000354764	0.0316331	MFS transporter
R20291 vs FM2.5varA	GENE-CDR20291_RS13045	WP_009893628.1	NC_013316.1	2812047	2813399	3.95	9.82235e-10	2.29904e-07	6-phospho-alpha-glucosidase
R20291 vs FM2.5varA	GENE-CDR20291_RS15890	WP_009893818.1	NC_013316.1	3509232	3510686	2.99	5.24112e-10	1.30853e-07	family 1 glycosylhydrolase
R20291 vs FM2.5varA	GENE-CDR20291_RS02265	WP_009888214.1	NC_013316.1	431441	432907	2.99	1.23386e-10	3.30059e-08	family 1 glycosylhydrolase
R20291 vs FM2.5varA	GENE-CDR20291_RS15415	WP_003432026.1	NC_013316.1	3388483	3389082	6.94	3.19743e-17	1.4968e-14	SIS domain-containing protein
R20291 vs FM2.5varA	GENE-CDR20291_RS17595	WP_009892003.1	NC_013316.1	3906506	3907669	1.6	0.000280599	0.0276537	SIS domain-containing protein
R20291 vs FM2.5varA	GENE-CDR20291_RS15780	WP_009893800.1	NC_013316.1	3480698	3482131	2.3	2.18386e-06	0.000292091	glycoside hydrolase family 1 protein
R20291 vs FM2.5varA	GENE-CDR20291_RS12605	WP_009890629.1	NC_013316.1	2715019	2716227	3.3	0.000208718	0.0216636	PLP-dependent aminotransferase family protein
R20291 vs FM2.5varA	GENE-CDR20291_RS15420	WP_009891337.1	NC_013316.1	3389100	3390284	7.09	2.12666e-18	1.32739e-15	pyridoxal phosphate-dependent aminotransferase
R20291 vs FM2.5varA	GENE-CDR20291_RS13810	WP_009890889.1	NC_013316.1	2992173	2993627	2.11	2.35652e-07	3.67716e-05	UDP-N-acetylmuramoyl-L-alanyl-D-glutamate--2%2C6-diaminopimelate ligase
R20291 vs FM2.5varA	GENE-CDR20291_RS15895	WP_009891459.1	NC_013316.1	3510706	3512577	3.43	1.27256e-09	2.80337e-07	beta-glucoside-specific PTS transporter subunit IIABC
R20291 vs FM2.5varA	GENE-CDR20291_RS15785	WP_009891429.1	NC_013316.1	3482218	3484134	3.26	3.12147e-08	5.31359e-06	beta-glucoside-specific PTS transporter subunit IIABC
R20291 vs FM2.5varA	GENE-CDR20291_RS02260	WP_009892612.1	NC_013316.1	429576	431438	3.04	2.06185e-11	6.43469e-09	beta-glucoside-specific PTS transporter subunit IIABC
R20291 vs FM2.5varA	GENE-CDR20291_RS15410	WP_009891336.1	NC_013316.1	3387989	3388459	6.97	4.51066e-15	1.87693e-12	PTS glucose transporter subunit IIA
R20291 vs FM2.5varA	GENE-CDR20291_RS13060	WP_009890720.1	NC_013316.1	2815933	2816415	4.17	9.65085e-12	3.28568e-09	PTS glucose transporter subunit IIA
R20291 vs FM2.5varA	GENE-CDR20291_RS15515	WP_009893774.1	NC_013316.1	3413874	3415220	2.5	0.000411691	0.0350405	PTS sugar transporter subunit IIC
R20291 vs FM2.5varA	GENE-CDR20291_RS15425	WP_009893767.1	NC_013316.1	3390277	3391854	7.1	4.91414e-18	2.62906e-15	PTS transporter subunit EIIC
R20291 vs FM2.5varA	GENE-CDR20291_RS13050	WP_009890719.1	NC_013316.1	2813496	2815046	4.42	9.55242e-11	2.75183e-08	PTS transporter subunit EIIC
R20291 vs FM2.5varA	GENE-CDR20291_RS04570	WP_009892814.1	NC_013316.1	975766	976521	3.11	0.000578448	0.0460912	ATP-binding cassette domain-containing protein
R20291 vs FM2.5varA	GENE-CDR20291_RS15405	WP_009891335.1	NC_013316.1	3386886	3387632	1.73	1.85985e-08	3.48258e-06	DUF2087 domain-containing protein
R20291 vs FM2.5varA	GENE-CDR20291_RS13820	WP_009893709.1	NC_013316.1	2994874	2996946	3.46	4.3988e-07	6.5894e-05	glucose-specific PTS transporter subunit IIBC
R20291 vs FM2.5varA	GENE-CDR20291_RS13040	WP_009893626.1	NC_013316.1	2811158	2811916	1.76	1.06158e-05	0.00128246	helix-turn-helix transcriptional regulator
R20291 vs FM2.5varA	GENE-CDR20291_RS14285	WP_009891012.1	NC_013316.1	3109677	3110342	2.52	3.8014e-05	0.00444883	hypothetical protein
R20291 vs FM2.5varA	GENE-CDR20291_RS16180	WP_009891538.1	NC_013316.1	3582442	3583185	1.86	0.00011853	0.0130557	hypothetical protein
R20291 vs FM2.5varA	GENE-CDR20291_RS06575	WP_009889122.1	NC_013316.1	1422511	1423227	1.81	0.000433726	0.0360956	lantibiotic immunity ABC transporter MutE/EpiE family permease subunit
R20291 vs FM2.5varA	GENE-CDR20291_RS06570	WP_009889121.1	NC_013316.1	1421802	1422509	1.88	0.000571023	0.0460912	lantibiotic protection ABC transporter ATP-binding protein
R20291 vs FM2.5varA	GENE-CDR20291_RS14645	WP_009891103.1	NC_013316.1	3205320	3206492	3.91	9.56126e-06	0.00119356	M20 family metallopeptidase
R20291 vs FM2.5varA	GENE-CDR20291_RS10535	WP_009889968.1	NC_013316.1	2242009	2242650	2.3	0.000353167	0.0316331	SdpI family protein
R20291 vs FM2.5varA	GENE-CDR20291_RS13035	WP_004454804.1	NC_013316.1	2810392	2811111	1.56	6.90372e-06	0.000891532	transglutaminase-like domain-containing protein
R20291 vs FM2.5varA	GENE-CDR20291_RS14635	WP_003426630.1	NC_013316.1	3204148	3204657	2.66	5.64602e-05	0.00640737	YjiG family protein
R20291 vs FM2.5varA	GENE-CDR20291_RS15000	WP_003426754.1	NC_013316.1	3291934	3292638	-2.54	1.87e-20	1.4e-17	GntR family transcriptional regulator
R20291 vs FM2.5varA	GENE-CDR20291_RS14985	WP_009891206.1	NC_013316.1	3288701	3290011	-2.83	5.75e-28	5.38e-25	6-phospho-beta-glucosidase
R20291 vs FM2.5varA	GENE-CDR20291_RS14980	WP_009891205.1	NC_013316.1	3287944	3288675	-2.89	1.35e-34	2.52e-31	chitin disaccharide deacetylase
R20291 vs FM2.5varA	GENE-CDR20291_RS14995	WP_003422688.1	NC_013316.1	3291423	3291734	-3.03	2.29e-12	8.58e-10	PTS sugar transporter subunit IIB
R20291 vs FM2.5varA	GENE-CDR20291_RS14990	WP_003439696.1	NC_013316.1	3290088	3291401	-4.26	3.89e-31	4.86e-28	PTS transporter subunit EIIC
R20291 vs FM2.5varA	GENE-CDR20291_RS14975	WP_003422696.1	NC_013316.1	3287614	3287931	-2.84	6.94e-39	2.6e-35	PTS lactose/cellobiose transporter subunit IIA
R20291 vs FM2.5varB	GENE-CDR20291_RS16745	WP_003422115.1	NC_013316.1	3710707	3710910	5.06	0.000755926	0.0191906	alpha/beta-type small acid-soluble spore protein
R20291 vs FM2.5varB	GENE-CDR20291_RS13930	WP_003416009.1	NC_013316.1	3021346	3021567	3.85	0.000643958	0.0169989	alpha/beta-type small acid-soluble spore protein
R20291 vs FM2.5varB	GENE-CDR20291_RS01070	WP_003434402.1	NC_013316.1	172790	175009	2.21	0.00180247	0.0359056	ATP-dependent RecD-like DNA helicase
R20291 vs FM2.5varB	GENE-CDR20291_RS10540	WP_009889969.1	NC_013316.1	2242631	2242924	2.68	9.95118e-06	0.000776399	autorepressor SdpR family transcription factor
R20291 vs FM2.5varB	GENE-CDR20291_RS11915	WP_004454560.1	NC_013316.1	2568402	2568779	1.68	0.000252073	0.00866066	BlaI/MecI/CopY family transcriptional regulator
R20291 vs FM2.5varB	GENE-CDR20291_RS03510	WP_003426867.1	NC_013316.1	733666	734055	1.61	5.01141e-05	0.00275996	BlaI/MecI/CopY family transcriptional regulator
R20291 vs FM2.5varB	GENE-CDR20291_RS14800	WP_003439571.1	NC_013316.1	3246243	3247028	1.68	7.50525e-12	2.34226e-09	DeoR/GlpR family DNA-binding transcription regulator
R20291 vs FM2.5varB	GENE-CDR20291_RS02270	WP_009888215.1	NC_013316.1	432931	433767	1.84	1.6409e-05	0.00111731	PRD domain-containing protein
R20291 vs FM2.5varB	GENE-CDR20291_RS15900	WP_009891460.1	NC_013316.1	3512567	3513427	1.8	0.000543084	0.0155809	PRD domain-containing protein
R20291 vs FM2.5varB	GENE-CDR20291_RS13825	WP_009890895.1	NC_013316.1	2997249	2998091	1.65	3.93917e-05	0.00230503	PRD domain-containing protein
R20291 vs FM2.5varB	GENE-CDR20291_RS06025	WP_003438191.1	NC_013316.1	1302269	1302661	5.67	4.15306e-05	0.00239236	sigma-70 family RNA polymerase sigma factor
R20291 vs FM2.5varB	GENE-CDR20291_RS16680	WP_003422086.1	NC_013316.1	3696801	3697436	3.39	0.000510858	0.0150643	single-stranded DNA-binding protein
R20291 vs FM2.5varB	GENE-CDR20291_RS03035	WP_009888370.1	NC_013316.1	612537	613115	1.51	0.00144083	0.0308338	TetR/AcrR family transcriptional regulator
R20291 vs FM2.5varB	GENE-CDR20291_RS12315	WP_009890565.1	NC_013316.1	2650173	2651630	2.66	0.000376404	0.0118457	carbon starvation protein A
R20291 vs FM2.5varB	GENE-CDR20291_RS03440	WP_009888442.1	NC_013316.1	707545	714645	3.17	0.00203642	0.0393112	glycosylating toxin TcdB
R20291 vs FM2.5varB	GENE-CDR20291_RS17180	WP_104732845.1	NC_013316.1	3807430	3809478	3.05	0.00281041	0.0490997	collagen-like exosporium glycoprotein BclA3
R20291 vs FM2.5varB	GENE-CDR20291_RS12460	WP_012816282.1	NC_013316.1	2680889	2681926	1.05	0.00112786	0.025913	exonuclease domain-containing protein
R20291 vs FM2.5varB	GENE-CDR20291_RS05225	WP_009888873.1	NC_013316.1	1139022	1140239	4.12	0.000307868	0.00993936	exosporium morphogenetic protein CdeC
R20291 vs FM2.5varB	GENE-CDR20291_RS12470	WP_003416732.1	NC_013316.1	2683104	2683313	5.19	0.000213811	0.00777401	spore coat associated protein CotJA
R20291 vs FM2.5varB	GENE-CDR20291_RS03120	WP_009888389.1	NC_013316.1	637745	637966	3.91	8.46135e-05	0.0038178	spore coat associated protein CotJA
R20291 vs FM2.5varB	GENE-CDR20291_RS12475	WP_004454698.1	NC_013316.1	2683313	2683579	5.49	5.60562e-05	0.0029157	spore coat protein CotJB
R20291 vs FM2.5varB	GENE-CDR20291_RS03125	WP_009888390.1	NC_013316.1	637966	638229	3.52	0.000303265	0.00987588	spore coat protein CotJB
R20291 vs FM2.5varB	GENE-CDR20291_RS02870	WP_009888343.1	NC_013316.1	573701	574972	6.8	1.88107e-06	0.000202468	spore cortex-lytic germination protein SleC
R20291 vs FM2.5varB	GENE-CDR20291_RS05785	WP_009888945.1	NC_013316.1	1254128	1254682	3.45	0.00108918	0.0254936	stage III sporulation protein AG
R20291 vs FM2.5varB	GENE-CDR20291_RS13615	WP_004454943.1	NC_013316.1	2948073	2949548	4.2	0.000343357	0.0108972	stage IV sporulation protein A
R20291 vs FM2.5varB	GENE-CDR20291_RS04075	WP_003437476.1	NC_013316.1	871014	872027	2.69	0.00167779	0.0339639	stage V sporulation protein AD
R20291 vs FM2.5varB	GENE-CDR20291_RS17945	WP_009892063.1	NC_013316.1	3969161	3969700	3.53	0.0007584	0.0191906	stage V sporulation protein T
R20291 vs FM2.5varB	GENE-CDR20291_RS04175	WP_003437532.1	NC_013316.1	891782	892168	4.6	0.00020065	0.00736701	sulfite exporter TauE/SafE family protein
R20291 vs FM2.5varB	GENE-CDR20291_RS04170	WP_003437529.1	NC_013316.1	891405	891782	4.35	0.000241702	0.00838124	sulfite exporter TauE/SafE family protein
R20291 vs FM2.5varB	GENE-CDR20291_RS12710	WP_009890653.1	NC_013316.1	2735186	2735422	4.81	0.00261851	0.0469203	YabP/YqfC family sporulation protein
R20291 vs FM2.5varB	GENE-CDR20291_RS08095	WP_003436560.1	NC_013316.1	1736687	1737484	4.21	0.000733952	0.0188264	3D domain-containing protein
R20291 vs FM2.5varB	GENE-CDR20291_RS04420	WP_004454223.1	NC_013316.1	945513	946454	1.01	0.00100508	0.024284	cell wall-binding protein Cwp25
R20291 vs FM2.5varB	GENE-CDR20291_RS10165	WP_009889894.1	NC_013316.1	2165625	2166257	3.05	0.00159751	0.0330527	OmpA family protein
R20291 vs FM2.5varB	GENE-CDR20291_RS01045	WP_003420729.1	NC_013316.1	167408	168427	3.92	0.000554592	0.0156161	rod shape-determining protein
R20291 vs FM2.5varB	GENE-CDR20291_RS11265	WP_009890298.1	NC_013316.1	2406915	2408174	1.84	1.03152e-13	3.51187e-11	VanW family protein
R20291 vs FM2.5varB	GENE-CDR20291_RS14635	WP_003426630.1	NC_013316.1	3204148	3204657	3.33	5.84653e-07	8.10936e-05	YjiG family protein
R20291 vs FM2.5varB	GENE-CDR20291_RS04575	WP_009892816.1	NC_013316.1	976522	977409	4.26	8.42034e-07	0.000108739	ABC transporter
R20291 vs FM2.5varB	GENE-CDR20291_RS10645	WP_009889998.1	NC_013316.1	2262602	2263456	2.05	0.000535746	0.0155809	ABC transporter ATP-binding protein
R20291 vs FM2.5varB	GENE-CDR20291_RS09970	WP_003423932.1	NC_013316.1	2129586	2130635	5.73	2.32812e-05	0.00147776	ABC transporter substrate-binding protein
R20291 vs FM2.5varB	GENE-CDR20291_RS04565	WP_009888696.1	NC_013316.1	974613	975635	3.57	1.51798e-05	0.00105275	ABC transporter substrate-binding protein
R20291 vs FM2.5varB	GENE-CDR20291_RS04580	WP_009892818.1	NC_013316.1	978218	979255	2.67	0.000591932	0.0164072	ABC transporter substrate-binding protein
R20291 vs FM2.5varB	GENE-CDR20291_RS13865	WP_009890902.1	NC_013316.1	3006063	3007241	3.36	0.000301011	0.00987588	acetyl-CoA C-acetyltransferase
R20291 vs FM2.5varB	GENE-CDR20291_RS06595	WP_009892989.1	NC_013316.1	1426667	1427821	3.36	0.00231097	0.0428444	amidase domain-containing protein
R20291 vs FM2.5varB	GENE-CDR20291_RS10155	WP_003435382.1	NC_013316.1	2163506	2164105	5.38	1.34098e-05	0.000965761	ATP-binding cassette domain-containing protein
R20291 vs FM2.5varB	GENE-CDR20291_RS04570	WP_009892814.1	NC_013316.1	975766	976521	4.56	5.2764e-07	8.10936e-05	ATP-binding cassette domain-containing protein
R20291 vs FM2.5varB	GENE-CDR20291_RS17005	WP_009891772.1	NC_013316.1	3770197	3771276	2.95	0.00129592	0.0282164	ATP-binding protein
R20291 vs FM2.5varB	GENE-CDR20291_RS14640	WP_003431751.1	NC_013316.1	3204659	3205306	3.78	6.0881e-07	8.14284e-05
R20291 vs FM2.5varB	GENE-CDR20291_RS05630	WP_009892914.1	NC_013316.1	1222291	1223550	2.6	0.0019422	0.037883
R20291 vs FM2.5varB	GENE-CDR20291_RS13045	WP_009893628.1	NC_013316.1	2812047	2813399	2.25	0.000493161	0.0146578	6-phospho-alpha-glucosidase
R20291 vs FM2.5varB	GENE-CDR20291_RS07010	WP_003438596.1	NC_013316.1	1516429	1517253	4.85	0.000120563	0.00490768	delta-lactam-biosynthetic de-N-acetylase
R20291 vs FM2.5varB	GENE-CDR20291_RS02265	WP_009888214.1	NC_013316.1	431441	432907	2.08	7.05567e-06	0.000600534	family 1 glycosylhydrolase
R20291 vs FM2.5varB	GENE-CDR20291_RS15890	WP_009893818.1	NC_013316.1	3509232	3510686	1.91	7.16919e-05	0.00344213	family 1 glycosylhydrolase
R20291 vs FM2.5varB	GENE-CDR20291_RS11055	WP_009890239.1	NC_013316.1	2360182	2360856	1.36	0.00281881	0.0490997	fructose-6-phosphate aldolase
R20291 vs FM2.5varB	GENE-CDR20291_RS15395	WP_009893764.1	NC_013316.1	3384436	3385782	1.76	0.000225572	0.0080454	glycoside hydrolase family 55 protein
R20291 vs FM2.5varB	GENE-CDR20291_RS16785	WP_003432345.1	NC_013316.1	3720961	3721788	2.62	0.00185097	0.0366766	polysaccharide deacetylase family protein
R20291 vs FM2.5varB	GENE-CDR20291_RS15415	WP_003432026.1	NC_013316.1	3388483	3389082	3.95	1.47522e-06	0.000172647	SIS domain-containing protein
R20291 vs FM2.5varB	GENE-CDR20291_RS17595	WP_009892003.1	NC_013316.1	3906506	3907669	1.79	5.23909e-05	0.00280291	SIS domain-containing protein
R20291 vs FM2.5varB	GENE-CDR20291_RS12620	WP_003430880.1	NC_013316.1	2718383	2718922	2.52	0.000655188	0.0171586	2-oxoacid:acceptor oxidoreductase family protein
R20291 vs FM2.5varB	GENE-CDR20291_RS12630	WP_009890635.1	NC_013316.1	2719657	2720733	3.86	2.88483e-06	0.000275746	3-methyl-2-oxobutanoate dehydrogenase subunit VorB
R20291 vs FM2.5varB	GENE-CDR20291_RS12635	WP_003416663.1	NC_013316.1	2720762	2720959	5.37	4.01749e-07	6.54153e-05	4Fe-4S binding protein
R20291 vs FM2.5varB	GENE-CDR20291_RS15400	WP_009891334.1	NC_013316.1	3386150	3386824	1.5	2.5417e-06	0.000250491	4Fe-4S binding protein
R20291 vs FM2.5varB	GENE-CDR20291_RS03590	WP_003439135.1	NC_013316.1	753176	754579	4.14	0.000179766	0.00673225	AAA family ATPase
R20291 vs FM2.5varB	GENE-CDR20291_RS03890	WP_009888551.1	NC_013316.1	826392	827489	1.2	0.000292965	0.00975435	aminotransferase class V-fold PLP-dependent enzyme
R20291 vs FM2.5varB	GENE-CDR20291_RS12615	WP_009890632.1	NC_013316.1	2717168	2718226	3.86	5.23636e-05	0.00280291	butyrate kinase
R20291 vs FM2.5varB	GENE-CDR20291_RS14815	WP_009893738.1	NC_013316.1	3248642	3250156	1.63	8.71488e-08	1.55415e-05	D-alanine--poly(phosphoribitol) ligase
R20291 vs FM2.5varB	GENE-CDR20291_RS14810	WP_009891152.1	NC_013316.1	3247494	3248642	1.16	0.000548644	0.0155809	D-alanyl-lipoteichoic acid biosynthesis protein DltB
R20291 vs FM2.5varB	GENE-CDR20291_RS14820	WP_009891156.1	NC_013316.1	3250277	3251467	1.66	1.76911e-10	4.14082e-08	D-alanyl-lipoteichoic acid biosynthesis protein DltD
R20291 vs FM2.5varB	GENE-CDR20291_RS02250	WP_003431421.1	NC_013316.1	427479	428411	2.34	7.42504e-05	0.00351984	D-aminoacyl-tRNA deacylase
R20291 vs FM2.5varB	GENE-CDR20291_RS13535	WP_009890830.1	NC_013316.1	2929826	2930668	1.11	0.00217154	0.0410222	DegV family protein
R20291 vs FM2.5varB	GENE-CDR20291_RS13010	WP_009890715.1	NC_013316.1	2802923	2804026	1.67	9.17086e-05	0.00399359	histidinol-phosphate aminotransferase family protein
R20291 vs FM2.5varB	GENE-CDR20291_RS07025	WP_003438605.1	NC_013316.1	1521467	1523596	4.88	1.31198e-05	0.000963405	peroxiredoxin
R20291 vs FM2.5varB	GENE-CDR20291_RS12605	WP_009890629.1	NC_013316.1	2715019	2716227	4.15	3.28473e-06	0.000300032	PLP-dependent aminotransferase family protein
R20291 vs FM2.5varB	GENE-CDR20291_RS15420	WP_009891337.1	NC_013316.1	3389100	3390284	3.94	1.06489e-06	0.000132934	pyridoxal phosphate-dependent aminotransferase
R20291 vs FM2.5varB	GENE-CDR20291_RS12625	WP_004454726.1	NC_013316.1	2718935	2719654	2.97	7.83253e-05	0.00362134	thiamine pyrophosphate-dependent enzyme
R20291 vs FM2.5varB	GENE-CDR20291_RS13810	WP_009890889.1	NC_013316.1	2992173	2993627	2.58	2.55056e-10	5.61872e-08	UDP-N-acetylmuramoyl-L-alanyl-D-glutamate--2%2C6-diaminopimelate ligase
R20291 vs FM2.5varB	GENE-CDR20291_RS10020	WP_003435446.1	NC_013316.1	2138564	2139364	4.31	8.42948e-05	0.0038178	ABC transporter permease
R20291 vs FM2.5varB	GENE-CDR20291_RS03485	WP_003439186.1	NC_013316.1	727324	728061	2.28	0.00250442	0.0453094	ABC transporter permease
R20291 vs FM2.5varB	GENE-CDR20291_RS12595	WP_009890624.1	NC_013316.1	2711694	2713157	1.62	0.000712465	0.0184012	alanine:cation symporter family protein
R20291 vs FM2.5varB	GENE-CDR20291_RS02260	WP_009892612.1	NC_013316.1	429576	431438	2.17	1.6993e-06	0.000192844	beta-glucoside-specific PTS transporter subunit IIABC
R20291 vs FM2.5varB	GENE-CDR20291_RS15895	WP_009891459.1	NC_013316.1	3510706	3512577	2.16	0.000134496	0.00520548	beta-glucoside-specific PTS transporter subunit IIABC
R20291 vs FM2.5varB	GENE-CDR20291_RS15785	WP_009891429.1	NC_013316.1	3482218	3484134	2.07	0.000408119	0.0126315	beta-glucoside-specific PTS transporter subunit IIABC
R20291 vs FM2.5varB	GENE-CDR20291_RS06120	WP_009889033.1	NC_013316.1	1319436	1320728	1.59	0.00186618	0.0367833	branched-chain amino acid transport system II carrier protein
R20291 vs FM2.5varB	GENE-CDR20291_RS04730	WP_003437125.1	NC_013316.1	1015555	1016421	4.52	6.50844e-05	0.00324988	cation diffusion facilitator family transporter
R20291 vs FM2.5varB	GENE-CDR20291_RS14915	WP_009891179.1	NC_013316.1	3272779	3273993	2.14	0.00232866	0.0429598	FAD-binding oxidoreductase
R20291 vs FM2.5varB	GENE-CDR20291_RS11715	WP_009893536.1	NC_013316.1	2512029	2513204	1.66	0.00217982	0.0410222	GGDEF domain-containing protein
R20291 vs FM2.5varB	GENE-CDR20291_RS12600	WP_009890626.1	NC_013316.1	2713733	2714995	2.53	0.000130661	0.00520548	MFS transporter
R20291 vs FM2.5varB	GENE-CDR20291_RS03030	WP_009888369.1	NC_013316.1	610995	612245	1.15	0.00174487	0.0350775	MFS transporter
R20291 vs FM2.5varB	GENE-CDR20291_RS13455	WP_009890804.1	NC_013316.1	2908819	2910030	1.26	0.00124064	0.0275934	NCS2 family nucleobase:cation symporter
R20291 vs FM2.5varB	GENE-CDR20291_RS11040	WP_009890237.1	NC_013316.1	2355420	2356796	1.6	0.00124101	0.0275934	NCS2 family permease
R20291 vs FM2.5varB	GENE-CDR20291_RS15410	WP_009891336.1	NC_013316.1	3387989	3388459	3.08	0.000480187	0.014416	PTS glucose transporter subunit IIA
R20291 vs FM2.5varB	GENE-CDR20291_RS13060	WP_009890720.1	NC_013316.1	2815933	2816415	2.11	0.000464497	0.0141426	PTS glucose transporter subunit IIA
R20291 vs FM2.5varB	GENE-CDR20291_RS15515	WP_009893774.1	NC_013316.1	3413874	3415220	3.26	4.48555e-06	0.00039066	PTS sugar transporter subunit IIC
R20291 vs FM2.5varB	GENE-CDR20291_RS15425	WP_009893767.1	NC_013316.1	3390277	3391854	3.9	1.92708e-06	0.000202468	PTS transporter subunit EIIC
R20291 vs FM2.5varB	GENE-CDR20291_RS13050	WP_009890719.1	NC_013316.1	2813496	2815046	2.25	0.000977665	0.023775	PTS transporter subunit EIIC
R20291 vs FM2.5varB	GENE-CDR20291_RS02640	WP_003417824.1	NC_013316.1	517356	517676	1.87	0.000635926	0.0169989	quaternary ammonium compound efflux SMR transporter SugE
R20291 vs FM2.5varB	GENE-CDR20291_RS12610	WP_004454723.1	NC_013316.1	2716257	2717150	3.88	4.3759e-05	0.00244593	bifunctional enoyl-CoA hydratase/phosphate acetyltransferase
R20291 vs FM2.5varB	GENE-CDR20291_RS15110	WP_009891250.1	NC_013316.1	3318919	3319794	3.64	0.000199373	0.00736701	dipicolinate synthase subunit DpsA
R20291 vs FM2.5varB	GENE-CDR20291_RS06805	WP_003419730.1	NC_013316.1	1469010	1469900	1.49	5.49601e-05	0.00289895	DMT family transporter
R20291 vs FM2.5varB	GENE-CDR20291_RS19085	GENE-CDR20291_RS19085	NC_013316.1	401212	402312	4.53	0.000131884	0.00520548	DNRLRE domain-containing protein
R20291 vs FM2.5varB	GENE-CDR20291_RS12325	WP_003430798.1	NC_013316.1	2652341	2652649	2.57	0.00268864	0.0477202	DUF1540 domain-containing protein
R20291 vs FM2.5varB	GENE-CDR20291_RS15405	WP_009891335.1	NC_013316.1	3386886	3387632	1.72	2.01513e-08	3.77334e-06	DUF2087 domain-containing protein
R20291 vs FM2.5varB	GENE-CDR20291_RS07420	WP_009893094.1	NC_013316.1	1604724	1605638	3.13	0.000683757	0.0177824	DUF2935 domain-containing protein
R20291 vs FM2.5varB	GENE-CDR20291_RS18375	WP_009892159.1	NC_013316.1	4058370	4059113	2.91	0.00223984	0.0417323	DUF3298 and DUF4163 domain-containing protein
R20291 vs FM2.5varB	GENE-CDR20291_RS18205	WP_003427633.1	NC_013316.1	4025048	4025239	3.29	0.00145263	0.0309097	DUF378 domain-containing protein
R20291 vs FM2.5varB	GENE-CDR20291_RS09080	WP_009889721.1	NC_013316.1	1948134	1948598	1.36	0.00204881	0.0393477	DUF4624 family lipoprotein
R20291 vs FM2.5varB	GENE-CDR20291_RS08880	WP_009889674.1	NC_013316.1	1908647	1908970	1.12	0.000136036	0.00520548	DUF6054 family protein
R20291 vs FM2.5varB	GENE-CDR20291_RS19100	WP_009888374.1	NC_013316.1	618722	619213	1.52	0.00285753	0.0495437	EAL domain-containing protein
R20291 vs FM2.5varB	GENE-CDR20291_RS02255	WP_003427784.1	NC_013316.1	428466	429329	2.04	0.000391622	0.0122219	EamA family transporter
R20291 vs FM2.5varB	GENE-CDR20291_RS13820	WP_009893709.1	NC_013316.1	2994874	2996946	2.68	9.47844e-05	0.00408009	glucose-specific PTS transporter subunit IIBC
R20291 vs FM2.5varB	GENE-CDR20291_RS17185	WP_009891817.1	NC_013316.1	3809545	3810621	5.29	1.99505e-05	0.00133419	glycosyltransferase family 2 protein
R20291 vs FM2.5varB	GENE-CDR20291_RS16190	WP_009891540.1	NC_013316.1	3583525	3583725	3.01	0.00108251	0.0254936	helix-turn-helix domain-containing protein
R20291 vs FM2.5varB	GENE-CDR20291_RS02245	WP_003434848.1	NC_013316.1	426842	427393	1.93	0.00133449	0.0288881	helix-turn-helix domain-containing protein
R20291 vs FM2.5varB	GENE-CDR20291_RS13040	WP_009893626.1	NC_013316.1	2811158	2811916	1.64	4.21617e-05	0.00239236	helix-turn-helix transcriptional regulator
R20291 vs FM2.5varB	GENE-CDR20291_RS05210	WP_009888872.1	NC_013316.1	1137029	1137427	6.57	9.01166e-06	0.000743474	hypothetical protein
R20291 vs FM2.5varB	GENE-CDR20291_RS05190	WP_009888870.1	NC_013316.1	1134836	1135042	5.77	3.79181e-05	0.00229037	hypothetical protein
R20291 vs FM2.5varB	GENE-CDR20291_RS10220	WP_003435332.1	NC_013316.1	2175860	2176306	5.62	8.7239e-05	0.0038894	hypothetical protein
R20291 vs FM2.5varB	GENE-CDR20291_RS13925	WP_003416012.1	NC_013316.1	3020987	3021157	5.32	0.00010872	0.00452395	hypothetical protein
R20291 vs FM2.5varB	GENE-CDR20291_RS05200	WP_003428556.1	NC_013316.1	1135437	1135637	5.28	0.000776796	0.0195242	hypothetical protein
R20291 vs FM2.5varB	GENE-CDR20291_RS05195	WP_003418911.1	NC_013316.1	1135224	1135403	5.01	0.00247355	0.0449681	hypothetical protein
R20291 vs FM2.5varB	GENE-CDR20291_RS10160	WP_009889892.1	NC_013316.1	2164274	2165632	4.33	0.0016752	0.0339639	hypothetical protein
R20291 vs FM2.5varB	GENE-CDR20291_RS18060	WP_009892085.1	NC_013316.1	3996311	3997582	4.24	2.28112e-05	0.00147289	hypothetical protein
R20291 vs FM2.5varB	GENE-CDR20291_RS16185	WP_003433761.1	NC_013316.1	3583207	3583521	3.74	1.1138e-05	0.000834234	hypothetical protein
R20291 vs FM2.5varB	GENE-CDR20291_RS05185	WP_003428561.1	NC_013316.1	1134363	1134788	3.7	0.00116343	0.0265672	hypothetical protein
R20291 vs FM2.5varB	GENE-CDR20291_RS17730	WP_224213941.1	NC_013316.1	3931550	3931975	3.65	0.000150714	0.00570124	hypothetical protein
R20291 vs FM2.5varB	GENE-CDR20291_RS05455	WP_003419035.1	NC_013316.1	1188357	1188956	3.55	0.0006055	0.0164319	hypothetical protein
R20291 vs FM2.5varB	GENE-CDR20291_RS08870	WP_003420428.1	NC_013316.1	1907803	1908084	3.28	0.00103491	0.0248445	hypothetical protein
R20291 vs FM2.5varB	GENE-CDR20291_RS11275	WP_003424559.1	NC_013316.1	2409235	2409396	3.04	0.00259167	0.0466626	hypothetical protein
R20291 vs FM2.5varB	GENE-CDR20291_RS14560	WP_009891078.1	NC_013316.1	3187908	3188537	2.77	0.00220581	0.0413038	hypothetical protein
R20291 vs FM2.5varB	GENE-CDR20291_RS14285	WP_009891012.1	NC_013316.1	3109677	3110342	2.71	9.13213e-06	0.000743474	hypothetical protein
R20291 vs FM2.5varB	GENE-CDR20291_RS09000	WP_003430242.1	NC_013316.1	1935588	1935821	2.52	0.000264108	0.00899169	hypothetical protein
R20291 vs FM2.5varB	GENE-CDR20291_RS03885	WP_009892768.1	NC_013316.1	825201	825713	2.47	1.72359e-07	2.93402e-05	hypothetical protein
R20291 vs FM2.5varB	GENE-CDR20291_RS16180	WP_009891538.1	NC_013316.1	3582442	3583185	1.96	5.78618e-05	0.00296839	hypothetical protein
R20291 vs FM2.5varB	GENE-CDR20291_RS17665	WP_012816431.1	NC_013316.1	3921309	3921851	1.8	0.000642452	0.0169989	hypothetical protein
R20291 vs FM2.5varB	GENE-CDR20291_RS08220	WP_009889494.1	NC_013316.1	1765129	1766373	1.76	6.211e-05	0.00314327	hypothetical protein
R20291 vs FM2.5varB	GENE-CDR20291_RS08875	WP_009889672.1	NC_013316.1	1908348	1908602	1.03	0.000111781	0.00460021	hypothetical protein
R20291 vs FM2.5varB	GENE-CDR20291_RS16790	WP_009891715.1	NC_013316.1	3721836	3723272	4.21	0.000136218	0.00520548	iron hydrogenase
R20291 vs FM2.5varB	GENE-CDR20291_RS06575	WP_009889122.1	NC_013316.1	1422511	1423227	1.62	0.00157852	0.0328419	lantibiotic immunity ABC transporter MutE/EpiE family permease subunit
R20291 vs FM2.5varB	GENE-CDR20291_RS06580	WP_009889124.1	NC_013316.1	1423229	1423987	1.1	0.000595829	0.0164072	lantibiotic immunity ABC transporter MutG family permease subunit
R20291 vs FM2.5varB	GENE-CDR20291_RS18895	WP_009892302.1	NC_013316.1	4162576	4164039	3.64	0.000222012	0.00799457	M1 family metallopeptidase
R20291 vs FM2.5varB	GENE-CDR20291_RS14645	WP_009891103.1	NC_013316.1	3205320	3206492	3.89	1.08514e-05	0.000829358	M20 family metallopeptidase
R20291 vs FM2.5varB	GENE-CDR20291_RS12480	WP_003416728.1	NC_013316.1	2683608	2684180	4.37	0.000235795	0.00828808	manganese catalase family protein
R20291 vs FM2.5varB	GENE-CDR20291_RS03130	WP_003418062.1	NC_013316.1	638291	638863	3.11	0.00105647	0.0252005	manganese catalase family protein
R20291 vs FM2.5varB	GENE-CDR20291_RS15510	WP_009891359.1	NC_013316.1	3412544	3413641	2.6	0.000236802	0.00828808	MupG family TIM beta-alpha barrel fold protein
R20291 vs FM2.5varB	GENE-CDR20291_RS03010	WP_009888364.1	NC_013316.1	606868	607554	1.14	0.00111304	0.0257304	permease prefix domain 1-containing protein
R20291 vs FM2.5varB	GENE-CDR20291_RS10535	WP_009889968.1	NC_013316.1	2242009	2242650	3.07	1.94628e-06	0.000202468	SdpI family protein
R20291 vs FM2.5varB	GENE-CDR20291_RS11050	WP_009893453.1	NC_013316.1	2358666	2360060	1.35	0.00123327	0.0275934	SLC13 family permease
R20291 vs FM2.5varB	GENE-CDR20291_RS13035	WP_004454804.1	NC_013316.1	2810392	2811111	1.45	2.86707e-05	0.00176019	transglutaminase-like domain-containing protein
R20291 vs FM2.5varB	GENE-CDR20291_RS05385	WP_009888900.1	NC_013316.1	1172654	1173520	-1.74	0.0018788	0.0368382	AraC family transcriptional regulator
R20291 vs FM2.5varB	GENE-CDR20291_RS12115	WP_012816270.1	NC_013316.1	2607391	2609529	-2.66	0.00064455	0.0169989	BglG family transcription antiterminator
R20291 vs FM2.5varB	GENE-CDR20291_RS15000	WP_003426754.1	NC_013316.1	3291934	3292638	-2.4	2.51691e-18	1.17823e-15	GntR family transcriptional regulator
R20291 vs FM2.5varB	GENE-CDR20291_RS16410	WP_003421988.1	NC_013316.1	3634100	3634477	-1.47	0.000601943	0.0164319	RidA family protein
R20291 vs FM2.5varB	GENE-CDR20291_RS16350	WP_003429564.1	NC_013316.1	3614561	3615583	-1.33	9.08629e-05	0.00399359	transcriptional regulator
R20291 vs FM2.5varB	GENE-CDR20291_RS12905	WP_009890693.1	NC_013316.1	2777259	2778098	-2.58	4.28924e-06	0.000382457	3D domain-containing protein
R20291 vs FM2.5varB	GENE-CDR20291_RS14350	WP_009891024.1	NC_013316.1	3125014	3127125	-1.85	5.45132e-07	8.10936e-05	cell wall-binding glycosyl-hydrolase Cwp19
R20291 vs FM2.5varB	GENE-CDR20291_RS14505	WP_009891065.1	NC_013316.1	3176884	3178287	-1.52	0.00129448	0.0282164	cell wall-binding protein Cwp9
R20291 vs FM2.5varB	GENE-CDR20291_RS11495	WP_003433893.1	NC_013316.1	2461634	2463076	-1.73	2.59642e-11	7.47968e-09	cell wall-binding repeat-containing protein
R20291 vs FM2.5varB	GENE-CDR20291_RS06930	WP_003429358.1	NC_013316.1	1497531	1498199	-1.12	0.000573488	0.0160277	diphthine--ammonia ligase
R20291 vs FM2.5varB	GENE-CDR20291_RS14985	WP_009891206.1	NC_013316.1	3288701	3290011	-2.19	1.92193e-17	7.99736e-15	6-phospho-beta-glucosidase
R20291 vs FM2.5varB	GENE-CDR20291_RS14980	WP_009891205.1	NC_013316.1	3287944	3288675	-2.18	1.78901e-20	9.57118e-18	chitin disaccharide deacetylase
R20291 vs FM2.5varB	GENE-CDR20291_RS12105	WP_009893584.1	NC_013316.1	2605769	2606920	-3.71	6.72877e-05	0.00327263	mannitol-1-phosphate 5-dehydrogenase
R20291 vs FM2.5varB	GENE-CDR20291_RS14355	WP_003426490.1	NC_013316.1	3127427	3128134	-2.73	1.07557e-25	1.00701e-22	C40 family peptidase
R20291 vs FM2.5varB	GENE-CDR20291_RS12485	WP_009890599.1	NC_013316.1	2684414	2685604	-3.77	6.00217e-37	7.49271e-34	C40 family peptidase
R20291 vs FM2.5varB	GENE-CDR20291_RS01465	WP_009888040.1	NC_013316.1	268835	270100	-1.81	3.2849e-09	6.47471e-07	class II D-tagatose-bisphosphate aldolase%2C non-catalytic subunit
R20291 vs FM2.5varB	GENE-CDR20291_RS06220	WP_009892962.1	NC_013316.1	1343224	1344417	-1.22	0.0008516	0.0211929	cysteine desulfurase NifS
R20291 vs FM2.5varB	GENE-CDR20291_RS06225	WP_003438275.1	NC_013316.1	1344471	1344911	-1.39	0.00215443	0.040956	Fe-S cluster assembly scaffold protein NifU
R20291 vs FM2.5varB	GENE-CDR20291_RS08120	WP_009893168.1	NC_013316.1	1744082	1745299	-4.68	1.45823e-06	0.000172647	homoserine dehydrogenase
R20291 vs FM2.5varB	GENE-CDR20291_RS11110	WP_009890249.1	NC_013316.1	2373930	2374823	-1.78	0.000324813	0.0103968	homoserine kinase
R20291 vs FM2.5varB	GENE-CDR20291_RS14975	WP_003422696.1	NC_013316.1	3287614	3287931	-2.19	8.08745e-24	6.0575e-21	PTS lactose/cellobiose transporter subunit IIA
R20291 vs FM2.5varB	GENE-CDR20291_RS14995	WP_003422688.1	NC_013316.1	3291423	3291734	-2.79	1.17552e-10	3.14453e-08	PTS sugar transporter subunit IIB
R20291 vs FM2.5varB	GENE-CDR20291_RS14990	WP_003439696.1	NC_013316.1	3290088	3291401	-3.6	1.03941e-22	6.48764e-20	PTS transporter subunit EIIC
R20291 vs FM2.5varB	GENE-CDR20291_RS13020	WP_004454801.1	NC_013316.1	2807048	2807695	-1.1	0.00238272	0.0437416	M15 family metallopeptidase
R20291 vs FM2.5varB	GENE-CDR20291_RS01455	WP_003435041.1	NC_013316.1	267301	268356	-1.22	0.0016063	0.0330527	PTS fructose transporter subunit EIIC
R20291 vs FM2.5varB	GENE-CDR20291_RS12120	WP_009890533.1	NC_013316.1	2609555	2610979	-2.4	0.00242891	0.044372	PTS mannitol transporter subunit IICB
R20291 vs FM2.5varB	GENE-CDR20291_RS12110	WP_004454636.1	NC_013316.1	2606939	2607361	-3.69	3.93869e-05	0.00230503	PTS sugar transporter subunit IIA
R20291 vs FM2.5varB	GENE-CDR20291_RS11105	WP_009893456.1	NC_013316.1	2372439	2373920	-1.82	0.000547037	0.0155809	threonine synthase
R20291 vs FM2.5varB	GENE-CDR20291_RS16935	WP_003435637.1	NC_013316.1	3755805	3756884	-2.2	1.03891e-09	2.16151e-07	trypsin-like peptidase domain-containing protein
R20291 vs FM2.5varB	GENE-CDR20291_RS01380	WP_003420907.1	NC_013316.1	247539	247823	-2.02	0.000294324	0.00975435	co-chaperone GroES
R20291 vs FM2.5varB	GENE-CDR20291_RS12995	WP_009890712.1	NC_013316.1	2799461	2799799	-1.96	0.00148721	0.0314666	DUF2325 domain-containing protein
R20291 vs FM2.5varB	GENE-CDR20291_RS17690	WP_009888253.1	NC_013316.1	3924806	3925123	-1.22	0.00268155	0.0477202	hypothetical protein
R20291 vs FM2.5varB	GENE-CDR20291_RS11490	WP_009890367.1	NC_013316.1	2461239	2461592	-1.77	4.28892e-14	1.6062e-11	hypothetical protein
R20291 vs FM2.5varB	GENE-CDR20291_RS02860	WP_009888342.1	NC_013316.1	570972	571382	-5.83	7.76994e-54	2.90984e-50	hypothetical protein
R20291 vs FM2.5varB	GENE-CDR20291_RS05050	WP_041160444.1	NC_013316.1	1095818	1097830	-1.78	1.35783e-10	3.39004e-08	N-acetylmuramoyl-L-alanine amidase
R20291 vs FM2.5varB	GENE-CDR20291_RS14435	WP_009891045.1	NC_013316.1	3145768	3147792	-3.01	2.2917e-47	4.29122e-44	N-acetylmuramoyl-L-alanine amidase
R20291 vs FM2.5varB	GENE-CDR20291_RS01840	WP_009888123.1	NC_013316.1	339508	339903	-1.77	0.000269992	0.00910921	pyridoxamine 5'-phosphate oxidase family protein
R20291 vs FM2.5varB	GENE-CDR20291_RS11705	WP_009893535.1	NC_013316.1	2509733	2510224	-1.38	2.49335e-05	0.00155627	zinc ribbon domain-containing protein
FM2.5 vs FM2.5varA	GENE-CDR20291_RS11605	WP_003423377.1	NC_013316.1	2489453	2489791	1.99	0.000488902	0.0152578	helix-turn-helix domain-containing protein
FM2.5 vs FM2.5varA	GENE-CDR20291_RS11610	WP_003433853.1	NC_013316.1	2489792	2490130	2.36	8.37699e-06	0.000697151	helix-turn-helix domain-containing protein
FM2.5 vs FM2.5varA	GENE-CDR20291_RS12905	WP_009890693.1	NC_013316.1	2777259	2778098	3.29	5.0298e-09	1.10803e-06	3D domain-containing protein
FM2.5 vs FM2.5varA	GENE-CDR20291_RS14350	WP_009891024.1	NC_013316.1	3125014	3127125	1.99	7.27121e-08	1.23776e-05	cell wall-binding glycosyl-hydrolase Cwp19
FM2.5 vs FM2.5varA	GENE-CDR20291_RS14505	WP_009891065.1	NC_013316.1	3176884	3178287	1.89	6.05598e-05	0.00345749	cell wall-binding protein Cwp9
FM2.5 vs FM2.5varA	GENE-CDR20291_RS11495	WP_003433893.1	NC_013316.1	2461634	2463076	1.5	7.45286e-09	1.55061e-06	cell wall-binding repeat-containing protein
FM2.5 vs FM2.5varA	GENE-CDR20291_RS02685	GENE-CDR20291_RS02685	NC_013316.1	525480	528608	5.44	3.93246e-17	3.68177e-14	cell wall-binding repeat-containing protein
FM2.5 vs FM2.5varA	GENE-CDR20291_RS05750	WP_009892926.1	NC_013316.1	1247845	1249830	1.29	0.000828304	0.0210442	fructose-bisphosphatase class III
FM2.5 vs FM2.5varA	GENE-CDR20291_RS12535	WP_009890612.1	NC_013316.1	2697229	2699856	1.47	0.000680828	0.0193159	pyruvate%2C phosphate dikinase
FM2.5 vs FM2.5varA	GENE-CDR20291_RS09085	WP_009889722.1	NC_013316.1	1949235	1950251	2.39	0.000303134	0.0113013	type I glyceraldehyde-3-phosphate dehydrogenase
FM2.5 vs FM2.5varA	GENE-CDR20291_RS01330	WP_003434503.1	NC_013316.1	236834	237856	1.75	2.3439e-05	0.00151343	C40 family peptidase
FM2.5 vs FM2.5varA	GENE-CDR20291_RS14355	WP_003426490.1	NC_013316.1	3127427	3128134	2.63	6.47114e-24	8.07814e-21	C40 family peptidase
FM2.5 vs FM2.5varA	GENE-CDR20291_RS12485	WP_009890599.1	NC_013316.1	2684414	2685604	4.8	7.53124e-59	2.82045e-55	C40 family peptidase
FM2.5 vs FM2.5varA	GENE-CDR20291_RS02750	WP_009888328.1	NC_013316.1	548774	549520	1.07	0.00111156	0.0259152	MBL fold metallo-hydrolase
FM2.5 vs FM2.5varA	GENE-CDR20291_RS19095	WP_225548973.1	NC_013316.1	528624	528968	5.37	7.82414e-17	5.86028e-14	FIVAR domain-containing protein
FM2.5 vs FM2.5varA	GENE-CDR20291_RS11490	WP_009890367.1	NC_013316.1	2461239	2461592	1.42	1.06567e-09	2.85066e-07	hypothetical protein
FM2.5 vs FM2.5varA	GENE-CDR20291_RS02860	WP_009888342.1	NC_013316.1	570972	571382	1.76	3.01909e-06	0.00031407	hypothetical protein
FM2.5 vs FM2.5varA	GENE-CDR20291_RS16660	WP_009893909.1	NC_013316.1	3692329	3693636	2.21	0.000612069	0.017769	L-serine ammonia-lyase%2C iron-sulfur-dependent%2C subunit alpha
FM2.5 vs FM2.5varA	GENE-CDR20291_RS05050	WP_041160444.1	NC_013316.1	1095818	1097830	1.84	3.67079e-11	1.96387e-08	N-acetylmuramoyl-L-alanine amidase
FM2.5 vs FM2.5varA	GENE-CDR20291_RS14435	WP_009891045.1	NC_013316.1	3145768	3147792	2.68	4.70216e-38	8.80479e-35	N-acetylmuramoyl-L-alanine amidase
FM2.5 vs FM2.5varA	GENE-CDR20291_RS16745	WP_003422115.1	NC_013316.1	3710707	3710910	-7.88	1.51918e-07	2.47362e-05	alpha/beta-type small acid-soluble spore protein
FM2.5 vs FM2.5varA	GENE-CDR20291_RS13930	WP_003416009.1	NC_013316.1	3021346	3021567	-5.2	3.88855e-06	0.000364065	alpha/beta-type small acid-soluble spore protein
FM2.5 vs FM2.5varA	GENE-CDR20291_RS04895	WP_003437044.1	NC_013316.1	1055402	1056136	-2.87	0.000250212	0.00996856	GntR family transcriptional regulator
FM2.5 vs FM2.5varA	GENE-CDR20291_RS13700	WP_003416101.1	NC_013316.1	2965342	2966115	-2.49	0.00264322	0.0462304	RNA polymerase sporulation sigma factor SigG
FM2.5 vs FM2.5varA	GENE-CDR20291_RS06025	WP_003438191.1	NC_013316.1	1302269	1302661	-7.55	4.8504e-08	9.08238e-06	sigma-70 family RNA polymerase sigma factor
FM2.5 vs FM2.5varA	GENE-CDR20291_RS09700	WP_002604474.1	NC_013316.1	2071454	2071891	-4.15	2.96337e-06	0.00031407	sigma-70 family RNA polymerase sigma factor
FM2.5 vs FM2.5varA	GENE-CDR20291_RS05945	WP_003419254.1	NC_013316.1	1285174	1285458	-3.39	0.000339589	0.0122285	sigma-70 family RNA polymerase sigma factor
FM2.5 vs FM2.5varA	GENE-CDR20291_RS16680	WP_003422086.1	NC_013316.1	3696801	3697436	-3.4	0.000487623	0.0152578	single-stranded DNA-binding protein
FM2.5 vs FM2.5varA	GENE-CDR20291_RS04990	WP_003437011.1	NC_013316.1	1078493	1079341	-3.81	0.00124192	0.0278013	diguanylate cyclase
FM2.5 vs FM2.5varA	GENE-CDR20291_RS03465	GENE-CDR20291_RS03465	NC_013316.1	724462	725141	-1.93	0.00057691	0.0173188	glycosylating toxin anti-sigma factor TcdC
FM2.5 vs FM2.5varA	GENE-CDR20291_RS03460	WP_009892729.1	NC_013316.1	715995	724127	-2.97	3.78639e-06	0.00036359	glycosylating toxin TcdA
FM2.5 vs FM2.5varA	GENE-CDR20291_RS03440	WP_009888442.1	NC_013316.1	707545	714645	-5.53	7.24298e-08	1.23776e-05	glycosylating toxin TcdB
FM2.5 vs FM2.5varA	GENE-CDR20291_RS03445	WP_003426839.1	NC_013316.1	714767	715267	-2.21	0.00232118	0.0426517	holin-like glycosylating toxin export protein TcdE
FM2.5 vs FM2.5varA	GENE-CDR20291_RS13510	WP_009890823.1	NC_013316.1	2921369	2923999	-3.93	2.54416e-10	8.08327e-08	ADP-ribosylating binary toxin binding subunit CdtB
FM2.5 vs FM2.5varA	GENE-CDR20291_RS13505	WP_009890822.1	NC_013316.1	2919925	2921316	-4.22	1.36449e-10	5.67781e-08	ADP-ribosylating binary toxin enzymatic subunit CdtA
FM2.5 vs FM2.5varA	GENE-CDR20291_RS16650	WP_009893907.1	NC_013316.1	3689444	3691084	-2.05	0.00175695	0.0354402	collagen-like exosporium glycoprotein BclA2
FM2.5 vs FM2.5varA	GENE-CDR20291_RS17180	WP_104732845.1	NC_013316.1	3807430	3809478	-4.89	1.63608e-06	0.00018567	collagen-like exosporium glycoprotein BclA3
FM2.5 vs FM2.5varA	GENE-CDR20291_RS05225	WP_009888873.1	NC_013316.1	1139022	1140239	-6.34	2.78609e-08	5.49154e-06	exosporium morphogenetic protein CdeC
FM2.5 vs FM2.5varA	GENE-CDR20291_RS08125	WP_009893169.1	NC_013316.1	1745413	1745907	-7.84	3.44259e-09	8.05782e-07	exosporium morphogenetic protein CdeM
FM2.5 vs FM2.5varA	GENE-CDR20291_RS05790	WP_009888947.1	NC_013316.1	1254709	1255398	-4.22	1.41744e-05	0.00104084	SpoIIIAH-like family protein
FM2.5 vs FM2.5varA	GENE-CDR20291_RS03120	WP_009888389.1	NC_013316.1	637745	637966	-6.34	2.5901e-10	8.08327e-08	spore coat associated protein CotJA
FM2.5 vs FM2.5varA	GENE-CDR20291_RS12470	WP_003416732.1	NC_013316.1	2683104	2683313	-5.65	5.37719e-05	0.00319644	spore coat associated protein CotJA
FM2.5 vs FM2.5varA	GENE-CDR20291_RS01475	WP_003425293.1	NC_013316.1	271099	271392	-3.26	0.00169993	0.0347881	spore coat protein
FM2.5 vs FM2.5varA	GENE-CDR20291_RS03125	WP_009888390.1	NC_013316.1	637966	638229	-6.46	4.2752e-11	2.00133e-08	spore coat protein CotJB
FM2.5 vs FM2.5varA	GENE-CDR20291_RS12475	WP_004454698.1	NC_013316.1	2683313	2683579	-5.82	1.89218e-05	0.0012884	spore coat protein CotJB
FM2.5 vs FM2.5varA	GENE-CDR20291_RS08300	WP_003436448.1	NC_013316.1	1779512	1780429	-4.92	1.77509e-07	2.65908e-05	spore coat/exosporium protein CotA
FM2.5 vs FM2.5varA	GENE-CDR20291_RS02870	WP_009888343.1	NC_013316.1	573701	574972	-7.16	5.20022e-07	7.2129e-05	spore cortex-lytic germination protein SleC
FM2.5 vs FM2.5varA	GENE-CDR20291_RS11245	WP_009893485.1	NC_013316.1	2401215	2401838	-3.53	0.000189592	0.00806841	sporulation membrane protein YtaF
FM2.5 vs FM2.5varA	GENE-CDR20291_RS14700	WP_009893736.1	NC_013316.1	3217372	3220326	-1.9	0.00176342	0.0354402	SrtB-anchored collagen-binding adhesin
FM2.5 vs FM2.5varA	GENE-CDR20291_RS12845	WP_009893609.1	NC_013316.1	2765668	2766687	-2.39	0.00273401	0.0474021	stage II sporulation protein P
FM2.5 vs FM2.5varA	GENE-CDR20291_RS18290	WP_003425996.1	NC_013316.1	4043628	4044287	-2.62	0.00224317	0.0420034	stage II sporulation protein R
FM2.5 vs FM2.5varA	GENE-CDR20291_RS05755	WP_009888935.1	NC_013316.1	1250054	1251022	-3.87	8.62057e-05	0.00442247	stage III sporulation protein AA
FM2.5 vs FM2.5varA	GENE-CDR20291_RS05760	WP_021360422.1	NC_013316.1	1251060	1251533	-3.82	9.53503e-05	0.00470171	stage III sporulation protein AB
FM2.5 vs FM2.5varA	GENE-CDR20291_RS05775	WP_003438121.1	NC_013316.1	1252234	1253439	-2.18	0.0028663	0.0492399	stage III sporulation protein AE
FM2.5 vs FM2.5varA	GENE-CDR20291_RS05780	WP_003438123.1	NC_013316.1	1253499	1254116	-2.14	0.00226264	0.0421571	stage III sporulation protein AF
FM2.5 vs FM2.5varA	GENE-CDR20291_RS05785	WP_009888945.1	NC_013316.1	1254128	1254682	-4.29	4.91125e-05	0.00296656	stage III sporulation protein AG
FM2.5 vs FM2.5varA	GENE-CDR20291_RS13615	WP_004454943.1	NC_013316.1	2948073	2949548	-4.11	0.000462055	0.0148632	stage IV sporulation protein A
FM2.5 vs FM2.5varA	GENE-CDR20291_RS04070	WP_003418420.1	NC_013316.1	870423	870860	-3.17	0.00187396	0.0370211	stage V sporulation protein AC
FM2.5 vs FM2.5varA	GENE-CDR20291_RS04080	WP_003418423.1	NC_013316.1	872041	872403	-2.38	0.00176964	0.0354402	stage V sporulation protein AE
FM2.5 vs FM2.5varA	GENE-CDR20291_RS17945	WP_009892063.1	NC_013316.1	3969161	3969700	-3.33	0.0014984	0.0323554	stage V sporulation protein T
FM2.5 vs FM2.5varA	GENE-CDR20291_RS08025	WP_009889440.1	NC_013316.1	1721186	1721443	-2.15	0.000453834	0.0148632	phage holin family protein
FM2.5 vs FM2.5varA	GENE-CDR20291_RS07995	WP_009888853.1	NC_013316.1	1717203	1718228	-2.25	0.000304788	0.0113013	phage tail protein
FM2.5 vs FM2.5varA	GENE-CDR20291_RS07915	WP_009893136.1	NC_013316.1	1701300	1702610	-1.72	0.00261292	0.0462304	phage tail sheath family protein
FM2.5 vs FM2.5varA	GENE-CDR20291_RS07960	WP_009893138.1	NC_013316.1	1709870	1712242	-2.24	0.000236112	0.00960065	tape measure protein
FM2.5 vs FM2.5varA	GENE-CDR20291_RS08095	WP_003436560.1	NC_013316.1	1736687	1737484	-4.23	0.000812657	0.0210442	3D domain-containing protein
FM2.5 vs FM2.5varA	GENE-CDR20291_RS03270	WP_009888416.1	NC_013316.1	668665	669246	-5.44	0.000216252	0.00909961	4Fe-4S binding protein
FM2.5 vs FM2.5varA	GENE-CDR20291_RS06595	WP_009892989.1	NC_013316.1	1426667	1427821	-3.77	0.000619167	0.0178368	amidase domain-containing protein
FM2.5 vs FM2.5varA	GENE-CDR20291_RS09215	WP_009889753.1	NC_013316.1	1979881	1980249	-5.79	0.000121596	0.00576428	C-GCAxxG-C-C family protein
FM2.5 vs FM2.5varA	GENE-CDR20291_RS09490	WP_009891898.1	NC_013316.1	2040727	2041008	-4.73	2.02826e-06	0.000223407	CD1845 family protein
FM2.5 vs FM2.5varA	GENE-CDR20291_RS04420	WP_004454223.1	NC_013316.1	945513	946454	-1.09	0.000379907	0.0134222	cell wall-binding protein Cwp25
FM2.5 vs FM2.5varA	GENE-CDR20291_RS07010	WP_003438596.1	NC_013316.1	1516429	1517253	-5.85	3.6307e-06	0.000357815	delta-lactam-biosynthetic de-N-acetylase
FM2.5 vs FM2.5varA	GENE-CDR20291_RS06925	WP_003429356.1	NC_013316.1	1497036	1497464	-2.94	0.00118766	0.0268435	DMT family transporter
FM2.5 vs FM2.5varA	GENE-CDR20291_RS05630	WP_009892914.1	NC_013316.1	1222291	1223550	-3.3	8.33021e-05	0.00433286	membrane protein
FM2.5 vs FM2.5varA	GENE-CDR20291_RS10165	WP_009889894.1	NC_013316.1	2165625	2166257	-2.96	0.00223922	0.0420034	OmpA family protein
FM2.5 vs FM2.5varA	GENE-CDR20291_RS01045	WP_003420729.1	NC_013316.1	167408	168427	-4.84	2.14789e-05	0.0014364	rod shape-determining protein
FM2.5 vs FM2.5varA	GENE-CDR20291_RS11265	WP_009890298.1	NC_013316.1	2406915	2408174	-1.86	7.07876e-14	4.41833e-11	VanW family protein
FM2.5 vs FM2.5varA	GENE-CDR20291_RS07215	WP_003438668.1	NC_013316.1	1562014	1564242	-1.88	0.00124716	0.0278013	YhgE/Pip domain-containing protein
FM2.5 vs FM2.5varA	GENE-CDR20291_RS13665	WP_009893689.1	NC_013316.1	2959745	2960677	-2.64	0.00246765	0.0446442	YIEGIA family protein
FM2.5 vs FM2.5varA	GENE-CDR20291_RS18635	WP_009892229.1	NC_013316.1	4113745	4115880	-1.52	8.09836e-05	0.00433262	YtxH domain-containing protein
FM2.5 vs FM2.5varA	GENE-CDR20291_RS04905	WP_009888769.1	NC_013316.1	1057378	1058127	-2.84	0.00190608	0.0372412	glucosamine-6-phosphate deaminase
FM2.5 vs FM2.5varA	GENE-CDR20291_RS17185	WP_009891817.1	NC_013316.1	3809545	3810621	-4.5	0.0002687	0.010374	glycosyltransferase family 2 protein
FM2.5 vs FM2.5varA	GENE-CDR20291_RS04900	WP_009888768.1	NC_013316.1	1056146	1057279	-2.76	0.00112103	0.0259152	N-acetylglucosamine-6-phosphate deacetylase
FM2.5 vs FM2.5varA	GENE-CDR20291_RS16785	WP_003432345.1	NC_013316.1	3720961	3721788	-2.53	0.00264018	0.0462304	polysaccharide deacetylase family protein
FM2.5 vs FM2.5varA	GENE-CDR20291_RS06420	WP_003438319.1	NC_013316.1	1385722	1386465	-1.56	0.00150171	0.0323554	polysaccharide deacetylase family protein
FM2.5 vs FM2.5varA	GENE-CDR20291_RS11840	WP_009890461.1	NC_013316.1	2547935	2548852	-4.66	0.000462803	0.0148632	1-phosphofructokinase
FM2.5 vs FM2.5varA	GENE-CDR20291_RS03590	WP_003439135.1	NC_013316.1	753176	754579	-4.14	0.00017881	0.00769707	AAA family ATPase
FM2.5 vs FM2.5varA	GENE-CDR20291_RS02615	WP_009888313.1	NC_013316.1	511806	512474	-1.77	0.000464352	0.0148632	ABC transporter ATP-binding protein
FM2.5 vs FM2.5varA	GENE-CDR20291_RS10155	WP_003435382.1	NC_013316.1	2163506	2164105	-6.02	1.10481e-06	0.000133468	ATP-binding cassette domain-containing protein
FM2.5 vs FM2.5varA	GENE-CDR20291_RS04585	WP_009888699.1	NC_013316.1	979352	980107	-2.57	0.000225284	0.00937432	ATP-binding cassette domain-containing protein
FM2.5 vs FM2.5varA	GENE-CDR20291_RS12025	WP_009890515.1	NC_013316.1	2587394	2588194	-2.71	0.000238414	0.00960065	PIG-L family deacetylase
FM2.5 vs FM2.5varA	GENE-CDR20291_RS04170	WP_003437529.1	NC_013316.1	891405	891782	-4.54	0.000128134	0.00599829	sulfite exporter TauE/SafE family protein
FM2.5 vs FM2.5varA	GENE-CDR20291_RS04175	WP_003437532.1	NC_013316.1	891782	892168	-4.01	0.00103055	0.0244267	sulfite exporter TauE/SafE family protein
FM2.5 vs FM2.5varA	GENE-CDR20291_RS04780	WP_009892859.1	NC_013316.1	1026287	1028029	-1.71	0.00150329	0.0323554	2-isopropylmalate synthase
FM2.5 vs FM2.5varA	GENE-CDR20291_RS01060	WP_003432462.1	NC_013316.1	169920	171113	-2.34	0.00212135	0.0407407	methionine adenosyltransferase
FM2.5 vs FM2.5varA	GENE-CDR20291_RS08785	WP_009889640.1	NC_013316.1	1891569	1892963	-3.55	0.000135758	0.00627671	YfcC family protein
FM2.5 vs FM2.5varA	GENE-CDR20291_RS14870	WP_009891168.1	NC_013316.1	3263117	3263926	-1.98	0.00253705	0.0455403	alpha/beta hydrolase
FM2.5 vs FM2.5varA	GENE-CDR20291_RS07945	WP_009888845.1	NC_013316.1	1706641	1707507	-1.32	0.00145573	0.0318814	BRO family protein
FM2.5 vs FM2.5varA	GENE-CDR20291_RS12615	WP_009890632.1	NC_013316.1	2717168	2718226	-2.95	0.00214011	0.0408913	butyrate kinase
FM2.5 vs FM2.5varA	GENE-CDR20291_RS14815	WP_009893738.1	NC_013316.1	3248642	3250156	-1.1	0.000304324	0.0113013	D-alanine--poly(phosphoribitol) ligase
FM2.5 vs FM2.5varA	GENE-CDR20291_RS06280	WP_003428267.1	NC_013316.1	1356773	1357936	-3.03	0.00208841	0.0403317	D-alanyl-D-alanine carboxypeptidase
FM2.5 vs FM2.5varA	GENE-CDR20291_RS14810	WP_009891152.1	NC_013316.1	3247494	3248642	-1.18	0.000439713	0.0148632	D-alanyl-lipoteichoic acid biosynthesis protein DltB
FM2.5 vs FM2.5varA	GENE-CDR20291_RS14820	WP_009891156.1	NC_013316.1	3250277	3251467	-1.18	5.62796e-06	0.000501826	D-alanyl-lipoteichoic acid biosynthesis protein DltD
FM2.5 vs FM2.5varA	GENE-CDR20291_RS13535	WP_009890830.1	NC_013316.1	2929826	2930668	-1.28	0.000422921	0.0145306	DegV family protein
FM2.5 vs FM2.5varA	GENE-CDR20291_RS11445	WP_003433910.1	NC_013316.1	2448901	2449443	-3.96	7.1895e-07	8.9749e-05	N-acetylmuramoyl-L-alanine amidase
FM2.5 vs FM2.5varA	GENE-CDR20291_RS14775	WP_003426696.1	NC_013316.1	3240553	3241140	-2.24	0.00263957	0.0462304	rubrerythrin family protein
FM2.5 vs FM2.5varA	GENE-CDR20291_RS03630	WP_009888500.1	NC_013316.1	762508	763287	-1.24	0.000847752	0.0213076	SDR family NAD(P)-dependent oxidoreductase
FM2.5 vs FM2.5varA	GENE-CDR20291_RS12530	WP_009890610.1	NC_013316.1	2696770	2697015	-3.6	0.00128824	0.0285471	zinc ribbon domain-containing protein
FM2.5 vs FM2.5varA	GENE-CDR20291_RS07025	WP_003438605.1	NC_013316.1	1521467	1523596	-4.89	1.25389e-05	0.000972954	peroxiredoxin
FM2.5 vs FM2.5varA	GENE-CDR20291_RS10020	WP_003435446.1	NC_013316.1	2138564	2139364	-4.8	1.1873e-05	0.000966617	ABC transporter permease
FM2.5 vs FM2.5varA	GENE-CDR20291_RS10020	WP_003435446.1	NC_013316.1	2138564	2139364	-4.8	1.1873e-05	0.000966617	ABC transporter permease
FM2.5 vs FM2.5varA	GENE-CDR20291_RS16800	WP_003432348.1	NC_013316.1	3724386	3725039	-2.32	0.000761383	0.0200801	phosphate signaling complex protein PhoU
FM2.5 vs FM2.5varA	GENE-CDR20291_RS11835	WP_009890459.1	NC_013316.1	2545979	2547898	-4.96	0.000171908	0.00763188	PTS fructose transporter subunit IIABC
FM2.5 vs FM2.5varA	GENE-CDR20291_RS12120	WP_009890533.1	NC_013316.1	2609555	2610979	-2.45	0.00190929	0.0372412	PTS mannitol transporter subunit IICB
FM2.5 vs FM2.5varA	GENE-CDR20291_RS01070	WP_003434402.1	NC_013316.1	172790	175009	-2.25	0.00167196	0.0346989	ATP-dependent RecD-like DNA helicase
FM2.5 vs FM2.5varA	GENE-CDR20291_RS12850	WP_009890681.1	NC_013316.1	2766705	2767658	-3.04	0.00073553	0.0197961	GPR endopeptidase
FM2.5 vs FM2.5varA	GENE-CDR20291_RS09970	WP_003423932.1	NC_013316.1	2129586	2130635	-6.77	5.68272e-07	7.60064e-05	ABC transporter substrate-binding protein
FM2.5 vs FM2.5varA	GENE-CDR20291_RS04580	WP_009892818.1	NC_013316.1	978218	979255	-2.54	0.00115653	0.0265719	ABC transporter substrate-binding protein
FM2.5 vs FM2.5varA	GENE-CDR20291_RS14965	WP_009891198.1	NC_013316.1	3285830	3286768	-1.91	0.00219416	0.0417113	ABC transporter substrate-binding protein
FM2.5 vs FM2.5varA	GENE-CDR20291_RS17005	WP_009891772.1	NC_013316.1	3770197	3771276	-2.79	0.00234068	0.0427602	ATP-binding protein
FM2.5 vs FM2.5varA	GENE-CDR20291_RS18630	WP_009892228.1	NC_013316.1	4111313	4113745	-1.71	0.000791432	0.0207267	ATP-binding protein
FM2.5 vs FM2.5varA	GENE-CDR20291_RS07985	WP_009888852.1	NC_013316.1	1715532	1716581	-2.42	9.66707e-05	0.00470171	baseplate J/gp47 family protein
FM2.5 vs FM2.5varA	GENE-CDR20291_RS12115	WP_012816270.1	NC_013316.1	2607391	2609529	-2.44	0.00174669	0.0354402	BglG family transcription antiterminator
FM2.5 vs FM2.5varA	GENE-CDR20291_RS03995	WP_009892772.1	NC_013316.1	855552	856547	-2.67	0.00102284	0.0243983	calcium/sodium antiporter
FM2.5 vs FM2.5varA	GENE-CDR20291_RS18285	WP_009892129.1	NC_013316.1	4043092	4043577	-3.13	0.000737048	0.0197961	cell wall hydrolase
FM2.5 vs FM2.5varA	GENE-CDR20291_RS15105	WP_003429956.1	NC_013316.1	3318326	3318916	-3.06	0.000141231	0.00645014	dipicolinate synthase subunit B
FM2.5 vs FM2.5varA	GENE-CDR20291_RS15110	WP_009891250.1	NC_013316.1	3318919	3319794	-4.37	7.96324e-06	0.00067778	dipicolinate synthase subunit DpsA
FM2.5 vs FM2.5varA	GENE-CDR20291_RS19085	GENE-CDR20291_RS19085	NC_013316.1	401212	402312	-5.98	4.51517e-07	6.50358e-05	DNRLRE domain-containing protein
FM2.5 vs FM2.5varA	GENE-CDR20291_RS09480	WP_079754356.1	NC_013316.1	2039167	2040708	-4.74	1.25714e-06	0.000147124	DUF11 domain-containing protein
FM2.5 vs FM2.5varA	GENE-CDR20291_RS14565	WP_003422812.1	NC_013316.1	3188740	3189063	-5.1	7.20318e-06	0.000627346	DUF1540 domain-containing protein
FM2.5 vs FM2.5varA	GENE-CDR20291_RS12325	WP_003430798.1	NC_013316.1	2652341	2652649	-2.56	0.0027654	0.0477254	DUF1540 domain-containing protein
FM2.5 vs FM2.5varA	GENE-CDR20291_RS07975	WP_009893142.1	NC_013316.1	1714847	1715107	-2.29	0.000450611	0.0148632	DUF2577 domain-containing protein
FM2.5 vs FM2.5varA	GENE-CDR20291_RS07980	WP_009888851.1	NC_013316.1	1715112	1715531	-2.22	0.000731471	0.0197961	DUF2634 domain-containing protein
FM2.5 vs FM2.5varA	GENE-CDR20291_RS07420	WP_009893094.1	NC_013316.1	1604724	1605638	-3.29	0.000359361	0.0128172	DUF2935 domain-containing protein
FM2.5 vs FM2.5varA	GENE-CDR20291_RS18375	WP_009892159.1	NC_013316.1	4058370	4059113	-3.72	9.07717e-05	0.00459378	DUF3298 and DUF4163 domain-containing protein
FM2.5 vs FM2.5varA	GENE-CDR20291_RS14330	WP_009891020.1	NC_013316.1	3120861	3121331	-2.65	0.00044874	0.0148632	DUF4358 domain-containing protein
FM2.5 vs FM2.5varA	GENE-CDR20291_RS10030	WP_009889863.1	NC_013316.1	2141485	2141661	-22.56	2.99177e-09	7.46945e-07	hypothetical protein
FM2.5 vs FM2.5varA	GENE-CDR20291_RS05190	WP_009888870.1	NC_013316.1	1134836	1135042	-9.06	1.55143e-10	5.8101e-08	hypothetical protein
FM2.5 vs FM2.5varA	GENE-CDR20291_RS05195	WP_003418911.1	NC_013316.1	1135224	1135403	-6.9	3.06932e-05	0.00188436	hypothetical protein
FM2.5 vs FM2.5varA	GENE-CDR20291_RS05210	WP_009888872.1	NC_013316.1	1137029	1137427	-6.79	4.4858e-06	0.00040974	hypothetical protein
FM2.5 vs FM2.5varA	GENE-CDR20291_RS05200	WP_003428556.1	NC_013316.1	1135437	1135637	-6.55	3.00988e-05	0.00187866	hypothetical protein
FM2.5 vs FM2.5varA	GENE-CDR20291_RS13925	WP_003416012.1	NC_013316.1	3020987	3021157	-6.41	3.20797e-06	0.000324698	hypothetical protein
FM2.5 vs FM2.5varA	GENE-CDR20291_RS10220	WP_003435332.1	NC_013316.1	2175860	2176306	-5.63	8.26475e-05	0.00433286	hypothetical protein
FM2.5 vs FM2.5varA	GENE-CDR20291_RS10160	WP_009889892.1	NC_013316.1	2164274	2165632	-4.8	0.000513063	0.0158795	hypothetical protein
FM2.5 vs FM2.5varA	GENE-CDR20291_RS05185	WP_003428561.1	NC_013316.1	1134363	1134788	-4.61	5.97467e-05	0.00345749	hypothetical protein
FM2.5 vs FM2.5varA	GENE-CDR20291_RS05455	WP_003419035.1	NC_013316.1	1188357	1188956	-4.15	6.0933e-05	0.00345749	hypothetical protein
FM2.5 vs FM2.5varA	GENE-CDR20291_RS05215	WP_009892884.1	NC_013316.1	1137639	1138544	-3.9	0.00017322	0.00763188	hypothetical protein
FM2.5 vs FM2.5varA	GENE-CDR20291_RS07295	WP_009889316.1	NC_013316.1	1578325	1578924	-3.67	0.000607034	0.017769	hypothetical protein
FM2.5 vs FM2.5varA	GENE-CDR20291_RS12840	WP_009890680.1	NC_013316.1	2765386	2765637	-3.65	0.00027745	0.0106025	hypothetical protein
FM2.5 vs FM2.5varA	GENE-CDR20291_RS13775	WP_009890875.1	NC_013316.1	2982224	2982571	-3.6	0.000469153	0.0148897	hypothetical protein
FM2.5 vs FM2.5varA	GENE-CDR20291_RS09870	WP_010826392.1	NC_013316.1	2107155	2107814	-3.4	0.000715337	0.0197961	hypothetical protein
FM2.5 vs FM2.5varA	GENE-CDR20291_RS11275	WP_003424559.1	NC_013316.1	2409235	2409396	-3.39	0.000831654	0.0210442	hypothetical protein
FM2.5 vs FM2.5varA	GENE-CDR20291_RS18060	WP_009892085.1	NC_013316.1	3996311	3997582	-3.26	0.00109217	0.0257243	hypothetical protein
FM2.5 vs FM2.5varA	GENE-CDR20291_RS04700	WP_003418667.1	NC_013316.1	1008271	1008462	-3.24	7.77347e-05	0.00421908	hypothetical protein
FM2.5 vs FM2.5varA	GENE-CDR20291_RS17730	WP_224213941.1	NC_013316.1	3931550	3931975	-3.22	0.000815887	0.0210442	hypothetical protein
FM2.5 vs FM2.5varA	GENE-CDR20291_RS10590	WP_003435203.1	NC_013316.1	2252218	2252517	-3.17	0.000757799	0.0200801	hypothetical protein
FM2.5 vs FM2.5varA	GENE-CDR20291_RS10775	WP_003424290.1	NC_013316.1	2290044	2290661	-3.16	6.56381e-05	0.00366887	hypothetical protein
FM2.5 vs FM2.5varA	GENE-CDR20291_RS14560	WP_009891078.1	NC_013316.1	3187908	3188537	-3.01	0.000904822	0.0221474	hypothetical protein
FM2.5 vs FM2.5varA	GENE-CDR20291_RS02025	WP_009888173.1	NC_013316.1	374332	375180	-2.95	0.00074004	0.0197961	hypothetical protein
FM2.5 vs FM2.5varA	GENE-CDR20291_RS11065	WP_009890241.1	NC_013316.1	2362182	2362403	-2.92	0.00160763	0.0337628	hypothetical protein
FM2.5 vs FM2.5varA	GENE-CDR20291_RS08020	WP_009889435.1	NC_013316.1	1720892	1721182	-2.46	9.65043e-05	0.00470171	hypothetical protein
FM2.5 vs FM2.5varA	GENE-CDR20291_RS08015	WP_009889434.1	NC_013316.1	1720295	1720861	-2.39	0.00022934	0.00943824	hypothetical protein
FM2.5 vs FM2.5varA	GENE-CDR20291_RS08010	WP_009889431.1	NC_013316.1	1720079	1720261	-2.33	0.000582301	0.0173188	hypothetical protein
FM2.5 vs FM2.5varA	GENE-CDR20291_RS08005	WP_009889429.1	NC_013316.1	1719786	1720079	-2.19	0.000611389	0.017769	hypothetical protein
FM2.5 vs FM2.5varA	GENE-CDR20291_RS08000	WP_009893144.1	NC_013316.1	1718245	1719771	-2.13	0.000441689	0.0148632	hypothetical protein
FM2.5 vs FM2.5varA	GENE-CDR20291_RS07905	WP_009888839.1	NC_013316.1	1700693	1701130	-2.07	0.000957378	0.0231315	hypothetical protein
FM2.5 vs FM2.5varA	GENE-CDR20291_RS07875	WP_009888834.1	NC_013316.1	1697244	1698134	-1.64	0.00228981	0.0424521	hypothetical protein
FM2.5 vs FM2.5varA	GENE-CDR20291_RS03885	WP_009892768.1	NC_013316.1	825201	825713	-1.49	0.00161376	0.0337628	hypothetical protein
FM2.5 vs FM2.5varA	GENE-CDR20291_RS11755	WP_009890447.1	NC_013316.1	2524715	2525071	-1.16	0.000546318	0.0167702	hypothetical protein
FM2.5 vs FM2.5varA	GENE-CDR20291_RS16790	WP_009891715.1	NC_013316.1	3721836	3723272	-4.82	1.27302e-05	0.000972954	iron hydrogenase
FM2.5 vs FM2.5varA	GENE-CDR20291_RS01940	WP_012815988.1	NC_013316.1	357032	358054	-1.12	0.00246078	0.0446442	LacI family transcriptional regulator
FM2.5 vs FM2.5varA	GENE-CDR20291_RS18895	WP_009892302.1	NC_013316.1	4162576	4164039	-4.3	1.35708e-05	0.00101646	M1 family metallopeptidase
FM2.5 vs FM2.5varA	GENE-CDR20291_RS01965	WP_009892601.1	NC_013316.1	362727	363989	-1.46	0.0015388	0.0327432	M20 family metallopeptidase
FM2.5 vs FM2.5varA	GENE-CDR20291_RS03130	WP_003418062.1	NC_013316.1	638291	638863	-5.83	8.08601e-10	2.32939e-07	manganese catalase family protein
FM2.5 vs FM2.5varA	GENE-CDR20291_RS12480	WP_003416728.1	NC_013316.1	2683608	2684180	-5.09	1.81605e-05	0.00125947	manganese catalase family protein
FM2.5 vs FM2.5varA	GENE-CDR20291_RS08050	WP_009889448.1	NC_013316.1	1726872	1727549	-3.85	0.000313851	0.0115232	manganese catalase family protein
FM2.5 vs FM2.5varA	GENE-CDR20291_RS02515	WP_009888297.1	NC_013316.1	490459	491064	-2.48	0.0015857	0.0335505	MBL fold metallo-hydrolase
FM2.5 vs FM2.5varA	GENE-CDR20291_RS15770	WP_009891423.1	NC_013316.1	3477261	3477998	-2.65	6.83682e-07	8.82893e-05	gamma-glutamyl-gamma-aminobutyrate hydrolase family protein
FM2.5 vs FM2.5varA	GENE-CDR20291_RS03625	WP_009888498.1	NC_013316.1	760216	762120	-1.16	0.00187824	0.0370211	metallophosphoesterase
FM2.5 vs FM2.5varA	GENE-CDR20291_RS07970	WP_009893140.1	NC_013316.1	1712941	1714833	-2.36	0.00017592	0.00766069	NlpC/P60 family protein
FM2.5 vs FM2.5varA	GENE-CDR20291_RS02430	WP_009888277.1	NC_013316.1	469399	470463	-2.06	1.59082e-05	0.00112408	ornithine racemase Orr
FM2.5 vs FM2.5varA	GENE-CDR20291_RS08970	WP_009889698.1	NC_013316.1	1927333	1928586	-2.65	0.00101755	0.0243983	sodium:glutamate symporter
FM2.5 vs FM2.5varA	GENE-CDR20291_RS12710	WP_009890653.1	NC_013316.1	2735186	2735422	-5.4	0.000820416	0.0210442	YabP/YqfC family sporulation protein
FM2.5 vs FM2.5varA	GENE-CDR20291_RS07990	WP_003433579.1	NC_013316.1	1716574	1717191	-2.18	0.000391394	0.0136988	YmfQ family protein
FM2.5 vs FM2.5varA	GENE-CDR20291_RS15925	GENE-CDR20291_RS15925	NC_013316.1	3518042	3518255	-3.88	0.000255509	0.0100724	tRNA wybutosine-synthesizing protein 3-like protein
FM2.5 vs FM2.5varB	GENE-CDR20291_RS02685	GENE-CDR20291_RS02685	NC_013316.1	525480	528608	5.85	1.37309e-19	1.68067e-16	cell wall-binding repeat-containing protein
FM2.5 vs FM2.5varB	GENE-CDR20291_RS12535	WP_009890612.1	NC_013316.1	2697229	2699856	1.65	0.000134556	0.0201396	pyruvate%2C phosphate dikinase
FM2.5 vs FM2.5varB	GENE-CDR20291_RS09085	WP_009889722.1	NC_013316.1	1949235	1950251	2.7	4.40468e-05	0.00898556	type I glyceraldehyde-3-phosphate dehydrogenase
FM2.5 vs FM2.5varB	GENE-CDR20291_RS12485	WP_009890599.1	NC_013316.1	2684414	2685604	1.43	1.37333e-06	0.00042024	C40 family peptidase
FM2.5 vs FM2.5varB	GENE-CDR20291_RS19095	WP_225548973.1	NC_013316.1	528624	528968	5.92	4.39761e-20	8.07401e-17	FIVAR domain-containing protein
FM2.5 vs FM2.5varB	GENE-CDR20291_RS11610	WP_003433853.1	NC_013316.1	2489792	2490130	3.22	1.39782e-09	7.33256e-07	helix-turn-helix domain-containing protein
FM2.5 vs FM2.5varB	GENE-CDR20291_RS11605	WP_003423377.1	NC_013316.1	2489453	2489791	2.97	1.96248e-07	8.00691e-05	helix-turn-helix domain-containing protein
FM2.5 vs FM2.5varB	GENE-CDR20291_RS08280	WP_009889507.1	NC_013316.1	1774524	1775723	1.08	0.000100739	0.0160832	hypothetical protein
FM2.5 vs FM2.5varB	GENE-CDR20291_RS16660	WP_009893909.1	NC_013316.1	3692329	3693636	2.54	7.83987e-05	0.0137086	L-serine ammonia-lyase%2C iron-sulfur-dependent%2C subunit alpha
FM2.5 vs FM2.5varB	GENE-CDR20291_RS04895	WP_003437044.1	NC_013316.1	1055402	1056136	-3.25	3.24642e-05	0.00745054	GntR family transcriptional regulator
FM2.5 vs FM2.5varB	GENE-CDR20291_RS13505	WP_009890822.1	NC_013316.1	2919925	2921316	-4.13	3.10758e-10	1.92025e-07	ADP-ribosylating binary toxin enzymatic subunit CdtA
FM2.5 vs FM2.5varB	GENE-CDR20291_RS13510	WP_009890823.1	NC_013316.1	2921369	2923999	-3.91	3.13766e-10	1.92025e-07	ADP-ribosylating binary toxin binding subunit CdtB
FM2.5 vs FM2.5varB	GENE-CDR20291_RS08125	WP_009893169.1	NC_013316.1	1745413	1745907	-6.96	1.53857e-07	7.06202e-05	exosporium morphogenetic protein CdeM
FM2.5 vs FM2.5varB	GENE-CDR20291_RS16935	WP_003435637.1	NC_013316.1	3755805	3756884	-1.78	7.50434e-07	0.000250508	trypsin-like peptidase domain-containing protein
FM2.5 vs FM2.5varB	GENE-CDR20291_RS12105	WP_009893584.1	NC_013316.1	2605769	2606920	-3.88	3.10422e-05	0.00745054	mannitol-1-phosphate 5-dehydrogenase
FM2.5 vs FM2.5varB	GENE-CDR20291_RS04905	WP_009888769.1	NC_013316.1	1057378	1058127	-3.75	4.26135e-05	0.00898556	glucosamine-6-phosphate deaminase
FM2.5 vs FM2.5varB	GENE-CDR20291_RS04900	WP_009888768.1	NC_013316.1	1056146	1057279	-3.3	9.7155e-05	0.0160832	N-acetylglucosamine-6-phosphate deacetylase
FM2.5 vs FM2.5varB	GENE-CDR20291_RS15415	WP_003432026.1	NC_013316.1	3388483	3389082	-3.26	7.4136e-05	0.0136114	SIS domain-containing protein
FM2.5 vs FM2.5varB	GENE-CDR20291_RS13045	WP_009893628.1	NC_013316.1	2812047	2813399	-2.29	0.000390491	0.0448088	6-phospho-alpha-glucosidase
FM2.5 vs FM2.5varB	GENE-CDR20291_RS01465	WP_009888040.1	NC_013316.1	268835	270100	-1.96	1.86828e-10	1.71509e-07	class II D-tagatose-bisphosphate aldolase%2C non-catalytic subunit
FM2.5 vs FM2.5varB	GENE-CDR20291_RS08120	WP_009893168.1	NC_013316.1	1744082	1745299	-5.01	2.45396e-07	9.01095e-05	homoserine dehydrogenase
FM2.5 vs FM2.5varB	GENE-CDR20291_RS15420	WP_009891337.1	NC_013316.1	3389100	3390284	-3.08	0.000142601	0.0201396	pyridoxal phosphate-dependent aminotransferase
FM2.5 vs FM2.5varB	GENE-CDR20291_RS11835	WP_009890459.1	NC_013316.1	2545979	2547898	-4.91	0.000198354	0.0251157	PTS fructose transporter subunit IIABC
FM2.5 vs FM2.5varB	GENE-CDR20291_RS15410	WP_009891336.1	NC_013316.1	3387989	3388459	-3.96	8.34177e-06	0.00235623	PTS glucose transporter subunit IIA
FM2.5 vs FM2.5varB	GENE-CDR20291_RS12110	WP_004454636.1	NC_013316.1	2606939	2607361	-3.57	7.05321e-05	0.0136114	PTS sugar transporter subunit IIA
FM2.5 vs FM2.5varB	GENE-CDR20291_RS15425	WP_009893767.1	NC_013316.1	3390277	3391854	-3.1	0.000159417	0.0209064	PTS transporter subunit EIIC
FM2.5 vs FM2.5varB	GENE-CDR20291_RS13060	WP_009890720.1	NC_013316.1	2815933	2816415	-2.35	0.000137368	0.0201396	PTS glucose transporter subunit IIA
FM2.5 vs FM2.5varB	GENE-CDR20291_RS18015	WP_009892082.1	NC_013316.1	3985915	3986436	-1.92	0.000430451	0.0478974	prepilin-type N-terminal cleavage/methylation domain-containing protein
FM2.5 vs FM2.5varB	GENE-CDR20291_RS12115	WP_012816270.1	NC_013316.1	2607391	2609529	-2.77	0.000384834	0.0448088	BglG family transcription antiterminator
FM2.5 vs FM2.5varB	GENE-CDR20291_RS10030	WP_009889863.1	NC_013316.1	2141485	2141661	-14.65	0.000155049	0.0209064	hypothetical protein
FM2.5 vs FM2.5varB	GENE-CDR20291_RS02860	WP_009888342.1	NC_013316.1	570972	571382	-3.96	8.84976e-26	3.24963e-22	hypothetical protein
FM2.5 vs FM2.5varB	GENE-CDR20291_RS15770	WP_009891423.1	NC_013316.1	3477261	3477998	-2.26	2.56324e-05	0.00672302	gamma-glutamyl-gamma-aminobutyrate hydrolase family protein
FM2.5 vs FM2.5varB	GENE-CDR20291_RS01840	WP_009888123.1	NC_013316.1	339508	339903	-1.74	0.000334592	0.0409541	pyridoxamine 5'-phosphate oxidase family protein
FM2.5varA vs FM2.5varB	GENE-CDR20291_RS13930	WP_003416009.1	NC_013316.1	3021346	3021567	4.73	2.72692e-05	0.00223747	alpha/beta-type small acid-soluble spore protein
FM2.5varA vs FM2.5varB	GENE-CDR20291_RS16745	WP_003422115.1	NC_013316.1	3710707	3710910	6.45	1.74955e-05	0.00168002	alpha/beta-type small acid-soluble spore protein
FM2.5varA vs FM2.5varB	GENE-CDR20291_RS05945	WP_003419254.1	NC_013316.1	1285174	1285458	3.59	0.000148547	0.0089727	sigma-70 family RNA polymerase sigma factor
FM2.5varA vs FM2.5varB	GENE-CDR20291_RS06025	WP_003438191.1	NC_013316.1	1302269	1302661	7.16	2.24078e-07	7.62884e-05	sigma-70 family RNA polymerase sigma factor
FM2.5varA vs FM2.5varB	GENE-CDR20291_RS16680	WP_003422086.1	NC_013316.1	3696801	3697436	3.37	0.000558385	0.0251946	single-stranded DNA-binding protein
FM2.5varA vs FM2.5varB	GENE-CDR20291_RS03460	WP_009892729.1	NC_013316.1	715995	724127	2.47	0.0001164	0.00738846	glycosylating toxin TcdA
FM2.5varA vs FM2.5varB	GENE-CDR20291_RS03440	WP_009888442.1	NC_013316.1	707545	714645	4.56	9.17138e-06	0.00105229	glycosylating toxin TcdB
FM2.5varA vs FM2.5varB	GENE-CDR20291_RS12480	WP_003416728.1	NC_013316.1	2683608	2684180	5.66	1.88612e-06	0.000336357	manganese catalase family protein
FM2.5varA vs FM2.5varB	GENE-CDR20291_RS17180	WP_104732845.1	NC_013316.1	3807430	3809478	4.88	1.70988e-06	0.000336357	collagen-like exosporium glycoprotein BclA3
FM2.5varA vs FM2.5varB	GENE-CDR20291_RS05225	WP_009888873.1	NC_013316.1	1139022	1140239	5.8	3.7128e-07	9.93174e-05	exosporium morphogenetic protein CdeC
FM2.5varA vs FM2.5varB	GENE-CDR20291_RS05790	WP_009888947.1	NC_013316.1	1254709	1255398	3.52	0.000281432	0.0146473	SpoIIIAH-like family protein
FM2.5varA vs FM2.5varB	GENE-CDR20291_RS03120	WP_009888389.1	NC_013316.1	637745	637966	5.22	1.5026e-07	6.25247e-05	spore coat associated protein CotJA
FM2.5varA vs FM2.5varB	GENE-CDR20291_RS12470	WP_003416732.1	NC_013316.1	2683104	2683313	6.12	1.25629e-05	0.00127157	spore coat associated protein CotJA
FM2.5varA vs FM2.5varB	GENE-CDR20291_RS03125	WP_009888390.1	NC_013316.1	637966	638229	5.08	1.8302e-07	6.8541e-05	spore coat protein CotJB
FM2.5varA vs FM2.5varB	GENE-CDR20291_RS12475	WP_004454698.1	NC_013316.1	2683313	2683579	6.72	8.45108e-07	0.000197808	spore coat protein CotJB
FM2.5varA vs FM2.5varB	GENE-CDR20291_RS08300	WP_003436448.1	NC_013316.1	1779512	1780429	4.42	2.67347e-06	0.000385082	spore coat/exosporium protein CotA
FM2.5varA vs FM2.5varB	GENE-CDR20291_RS02870	WP_009888343.1	NC_013316.1	573701	574972	7.72	6.4408e-08	3.44583e-05	spore cortex-lytic germination protein SleC
FM2.5varA vs FM2.5varB	GENE-CDR20291_RS11245	WP_009893485.1	NC_013316.1	2401215	2401838	3.43	0.000297984	0.0150804	sporulation membrane protein YtaF
FM2.5varA vs FM2.5varB	GENE-CDR20291_RS05785	WP_009888945.1	NC_013316.1	1254128	1254682	3.91	0.000212611	0.0122496	stage III sporulation protein AG
FM2.5varA vs FM2.5varB	GENE-CDR20291_RS13615	WP_004454943.1	NC_013316.1	2948073	2949548	4.71	6.04386e-05	0.00461924	stage IV sporulation protein A
FM2.5varA vs FM2.5varB	GENE-CDR20291_RS04070	WP_003418420.1	NC_013316.1	870423	870860	3.34	0.00113021	0.0384729	stage V sporulation protein AC
FM2.5varA vs FM2.5varB	GENE-CDR20291_RS04075	WP_003437476.1	NC_013316.1	871014	872027	2.74	0.00138068	0.0428522	stage V sporulation protein AD
FM2.5varA vs FM2.5varB	GENE-CDR20291_RS17945	WP_009892063.1	NC_013316.1	3969161	3969700	3.28	0.00173895	0.0489651	stage V sporulation protein T
FM2.5varA vs FM2.5varB	GENE-CDR20291_RS08025	WP_009889440.1	NC_013316.1	1721186	1721443	1.94	0.00149913	0.0437841	phage holin family protein
FM2.5varA vs FM2.5varB	GENE-CDR20291_RS07870	WP_009888833.1	NC_013316.1	1696669	1697232	1.77	0.000920189	0.0348721	phage scaffolding protein
FM2.5varA vs FM2.5varB	GENE-CDR20291_RS07995	WP_009888853.1	NC_013316.1	1717203	1718228	2.07	0.000882663	0.0340781	phage tail protein
FM2.5varA vs FM2.5varB	GENE-CDR20291_RS07915	WP_009893136.1	NC_013316.1	1701300	1702610	1.94	0.000733582	0.0305252	phage tail sheath family protein
FM2.5varA vs FM2.5varB	GENE-CDR20291_RS07920	WP_009888842.1	NC_013316.1	1702627	1703097	1.75	0.00141285	0.0430171	phage tail tube protein
FM2.5varA vs FM2.5varB	GENE-CDR20291_RS07960	WP_009893138.1	NC_013316.1	1709870	1712242	1.98	0.00114032	0.0384729	tape measure protein
FM2.5varA vs FM2.5varB	GENE-CDR20291_RS07990	WP_003433579.1	NC_013316.1	1716574	1717191	2.04	0.00092546	0.0348721	YmfQ family protein
FM2.5varA vs FM2.5varB	GENE-CDR20291_RS10020	WP_003435446.1	NC_013316.1	2138564	2139364	4.86	9.58934e-06	0.00105624	ABC transporter permease
FM2.5varA vs FM2.5varB	GENE-CDR20291_RS06595	WP_009892989.1	NC_013316.1	1426667	1427821	3.6	0.00109405	0.0379372	amidase domain-containing protein
FM2.5varA vs FM2.5varB	GENE-CDR20291_RS14915	WP_009891179.1	NC_013316.1	3272779	3273993	2.32	0.000987323	0.0358983	FAD-binding oxidoreductase
FM2.5varA vs FM2.5varB	GENE-CDR20291_RS05630	WP_009892914.1	NC_013316.1	1222291	1223550	2.92	0.000481597	0.0228239	membrane protein
FM2.5varA vs FM2.5varB	GENE-CDR20291_RS12025	WP_009890515.1	NC_013316.1	2587394	2588194	2.43	0.000965649	0.0354545	PIG-L family deacetylase
FM2.5varA vs FM2.5varB	GENE-CDR20291_RS01045	WP_003420729.1	NC_013316.1	167408	168427	3.89	0.000615259	0.0274303	rod shape-determining protein
FM2.5varA vs FM2.5varB	GENE-CDR20291_RS04170	WP_003437529.1	NC_013316.1	891405	891782	4.36	0.000231269	0.0131228	sulfite exporter TauE/SafE family protein
FM2.5varA vs FM2.5varB	GENE-CDR20291_RS04175	WP_003437532.1	NC_013316.1	891782	892168	4.43	0.000346798	0.0173168	sulfite exporter TauE/SafE family protein
FM2.5varA vs FM2.5varB	GENE-CDR20291_RS07010	WP_003438596.1	NC_013316.1	1516429	1517253	5.7	6.39837e-06	0.00079873	delta-lactam-biosynthetic de-N-acetylase
FM2.5varA vs FM2.5varB	GENE-CDR20291_RS07025	WP_003438605.1	NC_013316.1	1521467	1523596	5.55	7.30621e-07	0.000182412	peroxiredoxin
FM2.5varA vs FM2.5varB	GENE-CDR20291_RS16790	WP_009891715.1	NC_013316.1	3721836	3723272	4.78	1.51454e-05	0.00149261	iron hydrogenase
FM2.5varA vs FM2.5varB	GENE-CDR20291_RS18895	WP_009892302.1	NC_013316.1	4162576	4164039	3.92	7.00986e-05	0.00525039	M1 family metallopeptidase
FM2.5varA vs FM2.5varB	GENE-CDR20291_RS08050	WP_009889448.1	NC_013316.1	1726872	1727549	3.6	0.000760008	0.0310804	manganese catalase family protein
FM2.5varA vs FM2.5varB	GENE-CDR20291_RS03130	WP_003418062.1	NC_013316.1	638291	638863	4.83	3.5139e-07	9.93174e-05	manganese catalase family protein
FM2.5varA vs FM2.5varB	GENE-CDR20291_RS02515	WP_009888297.1	NC_013316.1	490459	491064	2.52	0.00138454	0.0428522	MBL fold metallo-hydrolase
FM2.5varA vs FM2.5varB	GENE-CDR20291_RS11445	WP_003433910.1	NC_013316.1	2448901	2449443	2.9	0.000268527	0.0143662	N-acetylmuramoyl-L-alanine amidase
FM2.5varA vs FM2.5varB	GENE-CDR20291_RS17185	WP_009891817.1	NC_013316.1	3809545	3810621	5.92	1.87001e-06	0.000336357	glycosyltransferase family 2 protein
FM2.5varA vs FM2.5varB	GENE-CDR20291_RS10280	WP_009889920.1	NC_013316.1	2188001	2188558	2.68	0.00122979	0.0403997	GNAT family N-acetyltransferase
FM2.5varA vs FM2.5varB	GENE-CDR20291_RS15105	WP_003429956.1	NC_013316.1	3318326	3318916	2.6	0.00121716	0.0403386	dipicolinate synthase subunit B
FM2.5varA vs FM2.5varB	GENE-CDR20291_RS03590	WP_003439135.1	NC_013316.1	753176	754579	4.15	0.000174084	0.0101866	AAA family ATPase
FM2.5varA vs FM2.5varB	GENE-CDR20291_RS04985	WP_009888785.1	NC_013316.1	1076997	1078049	1.65	0.0017339	0.0489651	spermidine/putrescine ABC transporter substrate-binding protein
FM2.5varA vs FM2.5varB	GENE-CDR20291_RS08785	WP_009889640.1	NC_013316.1	1891569	1892963	3.02	0.00113015	0.0384729	YfcC family protein
FM2.5varA vs FM2.5varB	GENE-CDR20291_RS04730	WP_003437125.1	NC_013316.1	1015555	1016421	5.51	1.13735e-06	0.000250551	cation diffusion facilitator family transporter
FM2.5varA vs FM2.5varB	GENE-CDR20291_RS04980	WP_003437015.1	NC_013316.1	1076323	1076997	1.79	0.000665746	0.0286577	ABC transporter permease
FM2.5varA vs FM2.5varB	GENE-CDR20291_RS09970	WP_003423932.1	NC_013316.1	2129586	2130635	6.9	3.52511e-07	9.93174e-05	ABC transporter substrate-binding protein
FM2.5varA vs FM2.5varB	GENE-CDR20291_RS10155	WP_003435382.1	NC_013316.1	2163506	2164105	5.85	2.17675e-06	0.000339663	ATP-binding cassette domain-containing protein
FM2.5varA vs FM2.5varB	GENE-CDR20291_RS17005	WP_009891772.1	NC_013316.1	3770197	3771276	3.1	0.000725461	0.0305252	ATP-binding protein
FM2.5varA vs FM2.5varB	GENE-CDR20291_RS07985	WP_009888852.1	NC_013316.1	1715532	1716581	1.98	0.00144472	0.0432702	baseplate J/gp47 family protein
FM2.5varA vs FM2.5varB	GENE-CDR20291_RS09490	WP_009891898.1	NC_013316.1	2040727	2041008	4.55	4.83239e-06	0.000624045	CD1845 family protein
FM2.5varA vs FM2.5varB	GENE-CDR20291_RS15110	WP_009891250.1	NC_013316.1	3318919	3319794	3.82	9.23139e-05	0.00628574	dipicolinate synthase subunit DpsA
FM2.5varA vs FM2.5varB	GENE-CDR20291_RS09480	WP_079754356.1	NC_013316.1	2039167	2040708	4.19	1.81447e-05	0.00169879	DUF11 domain-containing protein
FM2.5varA vs FM2.5varB	GENE-CDR20291_RS14565	WP_003422812.1	NC_013316.1	3188740	3189063	3.92	0.000502228	0.0232203	DUF1540 domain-containing protein
FM2.5varA vs FM2.5varB	GENE-CDR20291_RS07975	WP_009893142.1	NC_013316.1	1714847	1715107	2.16	0.000940475	0.0348721	DUF2577 domain-containing protein
FM2.5varA vs FM2.5varB	GENE-CDR20291_RS07980	WP_009888851.1	NC_013316.1	1715112	1715531	2.14	0.00116721	0.0390286	DUF2634 domain-containing protein
FM2.5varA vs FM2.5varB	GENE-CDR20291_RS07420	WP_009893094.1	NC_013316.1	1604724	1605638	3.15	0.000642923	0.0283264	DUF2935 domain-containing protein
FM2.5varA vs FM2.5varB	GENE-CDR20291_RS18375	WP_009892159.1	NC_013316.1	4058370	4059113	3.62	0.000139381	0.00855709	DUF3298 and DUF4163 domain-containing protein
FM2.5varA vs FM2.5varB	GENE-CDR20291_RS11755	WP_009890447.1	NC_013316.1	2524715	2525071	1.31	8.74734e-05	0.00606644	hypothetical protein
FM2.5varA vs FM2.5varB	GENE-CDR20291_RS03450	WP_003418175.1	NC_013316.1	715346	715507	1.4	0.00100967	0.0363577	hypothetical protein
FM2.5varA vs FM2.5varB	GENE-CDR20291_RS07835	WP_009888827.1	NC_013316.1	1689881	1690855	1.52	0.00128359	0.0410859	hypothetical protein
FM2.5varA vs FM2.5varB	GENE-CDR20291_RS07875	WP_009888834.1	NC_013316.1	1697244	1698134	1.73	0.00130342	0.0412201	hypothetical protein
FM2.5varA vs FM2.5varB	GENE-CDR20291_RS07865	WP_009888832.1	NC_013316.1	1696353	1696601	1.74	0.00177311	0.0491875	hypothetical protein
FM2.5varA vs FM2.5varB	GENE-CDR20291_RS08000	WP_009893144.1	NC_013316.1	1718245	1719771	2	0.000940094	0.0348721	hypothetical protein
FM2.5varA vs FM2.5varB	GENE-CDR20291_RS08015	WP_009889434.1	NC_013316.1	1720295	1720861	2.26	0.00048756	0.0228239	hypothetical protein
FM2.5varA vs FM2.5varB	GENE-CDR20291_RS07905	WP_009888839.1	NC_013316.1	1700693	1701130	2.29	0.000251703	0.0138622	hypothetical protein
FM2.5varA vs FM2.5varB	GENE-CDR20291_RS08020	WP_009889435.1	NC_013316.1	1720892	1721182	2.31	0.000257329	0.0139666	hypothetical protein
FM2.5varA vs FM2.5varB	GENE-CDR20291_RS08010	WP_009889431.1	NC_013316.1	1720079	1720261	2.36	0.000512453	0.0234041	hypothetical protein
FM2.5varA vs FM2.5varB	GENE-CDR20291_RS04700	WP_003418667.1	NC_013316.1	1008271	1008462	2.88	0.000432549	0.0210376	hypothetical protein
FM2.5varA vs FM2.5varB	GENE-CDR20291_RS08870	WP_003420428.1	NC_013316.1	1907803	1908084	3.28	0.00103439	0.0365451	hypothetical protein
FM2.5varA vs FM2.5varB	GENE-CDR20291_RS07295	WP_009889316.1	NC_013316.1	1578325	1578924	3.34	0.00176173	0.0491875	hypothetical protein
FM2.5varA vs FM2.5varB	GENE-CDR20291_RS17730	WP_224213941.1	NC_013316.1	3931550	3931975	3.38	0.000454529	0.0218232	hypothetical protein
FM2.5varA vs FM2.5varB	GENE-CDR20291_RS18060	WP_009892085.1	NC_013316.1	3996311	3997582	3.94	8.31962e-05	0.00587868	hypothetical protein
FM2.5varA vs FM2.5varB	GENE-CDR20291_RS05185	WP_003428561.1	NC_013316.1	1134363	1134788	4.07	0.000357555	0.017619	hypothetical protein
FM2.5varA vs FM2.5varB	GENE-CDR20291_RS05215	WP_009892884.1	NC_013316.1	1137639	1138544	4.12	7.45709e-05	0.00537054	hypothetical protein
FM2.5varA vs FM2.5varB	GENE-CDR20291_RS05455	WP_003419035.1	NC_013316.1	1188357	1188956	4.34	2.74829e-05	0.00223747	hypothetical protein
FM2.5varA vs FM2.5varB	GENE-CDR20291_RS01480	WP_009888042.1	NC_013316.1	271398	271613	4.39	0.00139709	0.0428862	hypothetical protein
FM2.5varA vs FM2.5varB	GENE-CDR20291_RS10160	WP_009889892.1	NC_013316.1	2164274	2165632	4.44	0.00128337	0.0410859	hypothetical protein
FM2.5varA vs FM2.5varB	GENE-CDR20291_RS11090	WP_022619208.1	NC_013316.1	2368023	2368265	4.94	0.00150819	0.0437841	hypothetical protein
FM2.5varA vs FM2.5varB	GENE-CDR20291_RS10220	WP_003435332.1	NC_013316.1	2175860	2176306	5.68	7.30577e-05	0.00536472	hypothetical protein
FM2.5varA vs FM2.5varB	GENE-CDR20291_RS13925	WP_003416012.1	NC_013316.1	3020987	3021157	5.79	2.46617e-05	0.00220322	hypothetical protein
FM2.5varA vs FM2.5varB	GENE-CDR20291_RS05195	WP_003418911.1	NC_013316.1	1135224	1135403	6.33	0.000128412	0.00801504	hypothetical protein
FM2.5varA vs FM2.5varB	GENE-CDR20291_RS05200	WP_003428556.1	NC_013316.1	1135437	1135637	6.63	2.48199e-05	0.00220322	hypothetical protein
FM2.5varA vs FM2.5varB	GENE-CDR20291_RS05210	WP_009888872.1	NC_013316.1	1137029	1137427	7.17	1.26941e-06	0.000264107	hypothetical protein
FM2.5varA vs FM2.5varB	GENE-CDR20291_RS05190	WP_009888870.1	NC_013316.1	1134836	1135042	7.42	1.14116e-07	5.34203e-05	hypothetical protein
FM2.5varA vs FM2.5varB	GENE-CDR20291_RS07970	WP_009893140.1	NC_013316.1	1712941	1714833	2.14	0.00066379	0.0286577	NlpC/P60 family protein
FM2.5varA vs FM2.5varB	GENE-CDR20291_RS11265	WP_009890298.1	NC_013316.1	2406915	2408174	1.17	2.12322e-06	0.000339663	VanW family protein
FM2.5varA vs FM2.5varB	GENE-CDR20291_RS19085	GENE-CDR20291_RS19085	NC_013316.1	401212	402312	5.62	2.06632e-06	0.000339663	DNRLRE domain-containing protein
FM2.5varA vs FM2.5varB	GENE-CDR20291_RS18750	WP_003435774.1	NC_013316.1	4132818	4133222	1.98	0.000809957	0.0321781	YmaF family protein
FM2.5varA vs FM2.5varB	GENE-CDR20291_RS12905	WP_009892771.1	NC_013316.1	850276	851946	-2.37	0.0013098	0.0412201	phosphodiesterase PdcB
FM2.5varA vs FM2.5varB	GENE-CDR20291_RS14435	WP_009891024.1	NC_013316.1	3125014	3127125	-1.74	2.45e-06	0.00036685	cell wall-binding glycosyl-hydrolase Cwp19
FM2.5varA vs FM2.5varB	GENE-CDR20291_RS05050	WP_003433893.1	NC_013316.1	2461634	2463076	-1.19	4.45e-06	0.0006176	cell wall-binding repeat-containing protein
FM2.5varA vs FM2.5varB	GENE-CDR20291_RS01465	WP_009890693.1	NC_013316.1	2777259	2778098	-2.51	8.22e-06	0.00099258	3D domain-containing protein
FM2.5varA vs FM2.5varB	GENE-CDR20291_RS08120	WP_009891045.1	NC_013316.1	3145768	3147792	-2.56	7.59e-35	1.42e-31	N-acetylmuramoyl-L-alanine amidase
FM2.5varA vs FM2.5varB	GENE-CDR20291_RS11110	WP_041160444.1	NC_013316.1	1095818	1097830	-1.13	4.9e-05	0.00390587	N-acetylmuramoyl-L-alanine amidase
FM2.5varA vs FM2.5varB	GENE-CDR20291_RS14350	WP_009888040.1	NC_013316.1	268835	270100	-2.25	4.19e-13	3.14e-10	class II D-tagatose-bisphosphate aldolase%2C non-catalytic subunit
FM2.5varA vs FM2.5varB	GENE-CDR20291_RS11495	WP_009893168.1	NC_013316.1	1744082	1745299	-4.29	9.89e-06	0.00105815	homoserine dehydrogenase
FM2.5varA vs FM2.5varB	GENE-CDR20291_RS03980	WP_009890249.1	NC_013316.1	2373930	2374823	-1.66	0.00083648	0.0326315	homoserine kinase
FM2.5varA vs FM2.5varB	GENE-CDR20291_RS01455	WP_009891337.1	NC_013316.1	3389100	3390284	-3.14	0.00010479	0.00688484	pyridoxal phosphate-dependent aminotransferase
FM2.5varA vs FM2.5varB	GENE-CDR20291_RS15410	WP_003421988.1	NC_013316.1	3634100	3634477	-1.57	0.00025008	0.0138622	RidA family protein
FM2.5varA vs FM2.5varB	GENE-CDR20291_RS13060	WP_003432026.1	NC_013316.1	3388483	3389082	-2.98	0.00028388	0.0146473	SIS domain-containing protein
FM2.5varA vs FM2.5varB	GENE-CDR20291_RS01445	WP_003435637.1	NC_013316.1	3755805	3756884	-2.06	9.91e-09	6.19e-06	trypsin-like peptidase domain-containing protein
FM2.5varA vs FM2.5varB	GENE-CDR20291_RS15425	WP_009890599.1	NC_013316.1	2684414	2685604	-3.37	7.45e-30	9.3e-27	C40 family peptidase
FM2.5varA vs FM2.5varB	GENE-CDR20291_RS13050	WP_003426490.1	NC_013316.1	3127427	3128134	-2.01	1.12e-14	1.05e-11	C40 family peptidase
FM2.5varA vs FM2.5varB	GENE-CDR20291_RS15420	WP_003435041.1	NC_013316.1	267301	268356	-1.41	0.00028551	0.0146473	PTS fructose transporter subunit EIIC
FM2.5varA vs FM2.5varB	GENE-CDR20291_RS16410	WP_009891336.1	NC_013316.1	3387989	3388459	-3.89	1.24e-05	0.00127157	PTS glucose transporter subunit IIA
FM2.5varA vs FM2.5varB	GENE-CDR20291_RS15415	WP_009890720.1	NC_013316.1	2815933	2816415	-2.06	0.00081627	0.0321781	PTS glucose transporter subunit IIA
FM2.5varA vs FM2.5varB	GENE-CDR20291_RS16935	WP_009888038.1	NC_013316.1	264820	266850	-1.82	0.00106003	0.037101	PTS sugar transporter subunit IIA
FM2.5varA vs FM2.5varB	GENE-CDR20291_RS12485	WP_009893767.1	NC_013316.1	3390277	3391854	-3.2	9.66e-05	0.00646226	PTS transporter subunit EIIC
FM2.5varA vs FM2.5varB	GENE-CDR20291_RS14355	WP_009890719.1	NC_013316.1	2813496	2815046	-2.18	0.00145582	0.0432702	PTS transporter subunit EIIC
FM2.5varA vs FM2.5varB	GENE-CDR20291_RS02860	WP_009888342.1	NC_013316.1	570972	571382	-5.72	6.6e-52	2.47e-48	hypothetical protein
FM2.5varA vs FM2.5varB	GENE-CDR20291_RS17685	WP_009888252.1	NC_013316.1	3924341	3924784	-1.27	0.00142955	0.0431749	hypothetical protein
FM2.5varA vs FM2.5varB	GENE-CDR20291_RS11705	WP_009893535.1	NC_013316.1	2509733	2510224	-1.38	2.53e-05	0.00220322	zinc ribbon domain-containing protein
